# Supplementary material for: Reversion of Ceftazidime Resistance in Pseudomonas aeruginosa under Clinical Setting
Source: Microorganisms. 2022 Dec 2;10(12):2395. doi: 10.3390/microorganisms10122395 (PMC9782964; doi:10.3390/microorganisms10122395)
Supplement: Supplementary file 1 [file microorganisms-10-02395-s001.zip]

Archive with 6 entries (6 files):
- Fig. S1.pdf
- Fig. S2.pdf
- Table S1 strains.docx
- Table S2 primers.docx
- Table S3 RNAseq.xls
- Table S4 reference mapping.xls
