# Supplementary material for: Reversion of Ceftazidime Resistance in Pseudomonas aeruginosa under Clinical Setting
Source: Microorganisms. 2022 Dec 2;10(12):2395. doi: 10.3390/microorganisms10122395 (PMC9782964; doi:10.3390/microorganisms10122395)
Supplement: Supplementary file 1 [file microorganisms-10-02395-s001.zip › Table S3 RNAseq.xls]

Differentially expressed genes in S2 compared to R1 via RNA sequencing
PA number	Gene Name	Fold Change (S2/R1)	p-val	Molecular Function
PA4110	ampC	0.003769711	5.83E-29	GO:0008800:beta-lactamase activity
PA0998	pqsC	0.034655459	5.30E-16	GO:0004315:3-oxoacyl-[acyl-carrier-protein] synthase activity;GO:0033818:beta-ketoacyl-acyl-carrier-protein synthase III activity
PA0999	pqsD	0.034670339	2.40E-17	GO:0004315:3-oxoacyl-[acyl-carrier-protein] synthase activity;GO:0016746:transferase activity, transferring acyl groups
PA4111	--	0.034747334	4.19E-20	-
PA0996	pqsA	0.036209516	1.27E-15	GO:0016878:acid-thiol ligase activity;GO:0018860:anthranilate-CoA ligase activity;GO:0005524:ATP binding
PA0997	pqsB	0.042832664	8.87E-16	GO:0003824:catalytic activity
PA1000	pqsE	0.089338617	5.37E-10	GO:0016787:hydrolase activity;GO:0046872:metal ion binding
PA4133	--	0.089886064	2.96E-13	GO:0005507:copper ion binding;GO:0004129:cytochrome-c oxidase activity;GO:0045154:electron transporter, transferring electrons within cytochrome c oxidase complex activity;GO:0020037:heme binding;GO:0005506:iron ion binding;GO:0016705:oxidoreductase activity, acting on paired donors, with incorporation or reduction of molecular oxygen;GO:0019825:oxygen binding
PA1634	kdpB	0.095956292	1.48E-06	GO:0005524:ATP binding;GO:0000287:magnesium ion binding;GO:0008556:potassium-transporting ATPase activity
PA1633	kdpA	0.096199219	6.81E-06	GO:0030955:potassium ion binding;GO:0008556:potassium-transporting ATPase activity
PA4134	--	0.100754107	2.72E-05	-
PA1001	phnA	0.101613417	9.52E-10	GO:0004049:anthranilate synthase activity;GO:0046872:metal ion binding
PA4581.1	--	0.107716436	7.08E-12	-
PA4739	--	0.126167531	7.72E-08	-
PA5481	--	0.136161979	1.02E-07	-
PA4033	mucE	0.149014477	1.12E-06	-
PA1421	gbuA	0.158695232	2.28E-07	GO:0047971:guanidinobutyrase activity;GO:0046872:metal ion binding
PA4129	--	0.168213246	6.93E-08	-
PA2331	--	0.17652204	9.63E-07	-
PA4130	--	0.17750611	4.87E-08	-
PA4583	--	0.209797337	7.49E-07	GO:0003909:DNA ligase activity;GO:0030145:manganese ion binding;GO:0008452:RNA ligase activity
PA4034	aqpZ	0.216174605	3.41E-06	GO:0015250:water channel activity
PA1555.1	ccoQ2	0.216381439	6.36E-05	-
PA4131	--	0.219085084	2.43E-06	-
PA1555	ccoP2	0.22373747	1.05E-05	GO:0009055:electron transfer activity;GO:0020037:heme binding;GO:0046872:metal ion binding
PA1556	ccoO2	0.226739612	3.51E-06	-
PA4585	rtcA	0.232236472	6.33E-06	GO:0005524:ATP binding;GO:0003963:RNA-3'-phosphate cyclase activity
PA0293	aguB	0.236215965	4.95E-06	GO:0050126:N-carbamoylputrescine amidase activity
PA1557	ccoN2	0.240884273	0.00033005	GO:0005507:copper ion binding;GO:0004129:cytochrome-c oxidase activity;GO:0045154:electron transporter, transferring electrons within cytochrome c oxidase complex activity;GO:0020037:heme binding;GO:0005506:iron ion binding;GO:0016705:oxidoreductase activity, acting on paired donors, with incorporation or reduction of molecular oxygen;GO:0019825:oxygen binding
PA4582	--	0.241825615	8.62E-06	-
PA4584	--	0.258209659	2.04E-05	-
PA1418	--	0.285912486	0.00033246	-
PA0527	dnr	0.292477615	6.00E-05	-
PA4625	cdrA	0.308649297	0.000256001	-
PA1196	ddaR	0.321763115	0.000473409	GO:0005524:ATP binding;GO:0003677:DNA binding;GO:0008134:transcription factor binding
PA2128	cupA1	2.880119524	0.000570461	-
PA3366	amiE	2.942019917	0.000393399	GO:0004040:amidase activity;GO:0043864:indoleacetamide hydrolase activity
PA4770	lldP	3.07229732	0.000232765	GO:0015129:lactate transmembrane transporter activity;GO:0015295:solute:proton symporter activity
PA0672	hemO	3.282925837	0.000186056	-
PA2662	--	3.532936211	0.000204916	-
PA3810	hscA	3.54001009	8.69E-05	GO:0005524:ATP binding;GO:0016887:ATPase activity;GO:0042623:ATPase activity, coupled;GO:0031072:heat shock protein binding;GO:0051787:misfolded protein binding;GO:0044183:protein binding involved in protein folding;GO:0051082:unfolded protein binding
PA3814	iscS	3.655746291	0.000137974	GO:0051537:2 iron, 2 sulfur cluster binding;GO:0031071:cysteine desulfurase activity;GO:0046872:metal ion binding;GO:0030170:pyridoxal phosphate binding
PA3813	iscU	3.699068781	2.44E-05	GO:0005506:iron ion binding;GO:0051536:iron-sulfur cluster binding
PA3811	hscB	3.720932059	2.78E-05	GO:0001671:ATPase activator activity;GO:0051087:chaperone binding
PA0471	fiuR	3.784036381	0.00025516	-
PA5023	--	3.803551213	2.98E-05	GO:0005524:ATP binding;GO:0000287:magnesium ion binding;GO:0016779:nucleotidyltransferase activity
PA3808	--	3.857096114	4.61E-05	GO:0008198:ferrous iron binding;GO:0005506:iron ion binding
PA0276	--	4.240925412	0.000454125	-
PA3812	iscA	4.242682608	6.50E-06	GO:0005506:iron ion binding;GO:0051536:iron-sulfur cluster binding;GO:0005198:structural molecule activity
PA1300	hxuI	4.342707622	5.87E-05	-
PA3363	amiR	4.474039505	0.000187077	GO:0003723:RNA binding
PA1137	--	4.515837165	1.53E-06	-
PA0523	norC	4.84682425	0.000319423	GO:0009055:electron transfer activity;GO:0020037:heme binding;GO:0046872:metal ion binding
PA4468	sodM	5.332074479	2.36E-05	GO:0030145:manganese ion binding;GO:0004784:superoxide dismutase activity
PA0525	--	5.50707876	2.54E-06	-
PA2664	fhp	5.667569334	3.53E-08	GO:0071949:FAD binding;GO:0020037:heme binding;GO:0046872:metal ion binding;GO:0008941:nitric oxide dioxygenase activity;GO:0019825:oxygen binding;GO:0005344:oxygen carrier activity
PA4469	--	5.742024522	2.77E-06	-
PA0521	--	6.352020103	3.89E-08	-
PA0520	nirQ	6.556612145	6.55E-08	GO:0005524:ATP binding;GO:0016887:ATPase activity;GO:0003677:DNA binding
PA2691	--	6.781710947	1.81E-09	-
PA4470	fumC1	7.592952857	1.46E-09	GO:0004333:fumarate hydratase activity
PA4709	phuS	7.614817184	1.58E-08	-
PA4471	--	7.899728009	1.08E-06	-
PA0522	--	9.216349344	9.19E-10	-
PA3431	--	10.3034914	2.38E-07	-
PA2426	pvdS	15.31822259	9.59E-11	-
PA5328	sphB	16.7827555	2.15E-05	-
PA5327	sphC	23.11587078	5.26E-07	-
