# Supplementary material for: Reversion of Ceftazidime Resistance in Pseudomonas aeruginosa under Clinical Setting
Source: Microorganisms. 2022 Dec 2;10(12):2395. doi: 10.3390/microorganisms10122395 (PMC9782964; doi:10.3390/microorganisms10122395)
Supplement: Supplementary file 1 [file microorganisms-10-02395-s001.zip › Table S4 reference mapping.xls]

SNVs identified by genomic DNA reference mapping with elimination of SNVs with heterozygous mutations and the same mutation between R1 and S2
Type	Start	END	Ref	Obs	Func	Gene	ExonicFunc	AAChange	R1				S2				Protein product	Protein name
SNV	47758	47758	C	T	exonic	PA0041	synonymous SNV	PA0041:PA0041.t01#NC_002516.2#42913:exon1:c.C4845T:p.H1615H,	-	-	-	-	hom	3786.77	104	1	WP_003147038.1	probable hemagglutinin
SNV	53984	53984	C	A	downstream	PA0041(dist=463)			-	-	-	-	hom	5862.77	131	1	WP_003147038.1	probable hemagglutinin
SNV	53990	53990	T	C	downstream	PA0041(dist=469)			-	-	-	-	hom	5821.77	130	1	WP_003147038.1	probable hemagglutinin
SNV	54004	54004	T	C	downstream	PA0041(dist=483)			-	-	-	-	hom	5506.77	123	1	WP_003147038.1	probable hemagglutinin
SNV	144220	144220	G	A	upstream;downstream	PA0123,PA0124,PA0125,PA0127(dist=28);PA0126(dist=28)			hom	8117.77	231	1	-	-	-	-	WP_003083769.1;WP_003083773.1;WP_003112628.1;WP_003112629.1;WP_003101226.1	probable transcriptional regulator;ParE toxin;ParD antitoxin;hypothetical protein;hypothetical protein
SNV	164592	164592	T	C	exonic	PA0144	nonsynonymous SNV	PA0144:PA0144.t01#NC_002516.2#164442:exon1:c.A478G:p.I160V,	hom	11219.77	310	0.96	-	-	-	-	WP_003112637.1	hypothetical protein
SNV	164617	164617	T	C	exonic	PA0144	synonymous SNV	PA0144:PA0144.t01#NC_002516.2#164442:exon1:c.A453G:p.R151R,	hom	11360.77	322	0.96	-	-	-	-	WP_003112637.1	hypothetical protein
SNV	268537	268537	C	A	exonic	PA0237	synonymous SNV	PA0237:PA0237.t01#NC_002516.2#267637:exon1:c.C900A:p.R300R,	hom	13900.77	356	1	-	-	-	-	WP_003112678.1	probable oxidoreductase
SNV	283067	283067	A	G	exonic	PA0251	synonymous SNV	PA0251:PA0251.t01#NC_002516.2#282911:exon1:c.T487C:p.L163L,	hom	14344.77	323	1	-	-	-	-	WP_003112687.1	hypothetical protein
SNV	283080	283080	C	G	exonic	PA0251	synonymous SNV	PA0251:PA0251.t01#NC_002516.2#282911:exon1:c.G474C:p.L158L,	hom	13920.77	301	1	-	-	-	-	WP_003112687.1	hypothetical protein
SNV	283098	283098	C	G	exonic	PA0251	synonymous SNV	PA0251:PA0251.t01#NC_002516.2#282911:exon1:c.G456C:p.A152A,	hom	12706.77	275	1	-	-	-	-	WP_003112687.1	hypothetical protein
SNV	283101	283101	C	G	exonic	PA0251	synonymous SNV	PA0251:PA0251.t01#NC_002516.2#282911:exon1:c.G453C:p.S151S,	hom	12616.77	277	1	-	-	-	-	WP_003112687.1	hypothetical protein
SNV	283108	283108	G	T	exonic	PA0251	nonsynonymous SNV	PA0251:PA0251.t01#NC_002516.2#282911:exon1:c.C446A:p.A149D,	hom	12436.77	273	1	-	-	-	-	WP_003112687.1	hypothetical protein
SNV	283113	283113	G	A	exonic	PA0251	synonymous SNV	PA0251:PA0251.t01#NC_002516.2#282911:exon1:c.C441T:p.G147G,	hom	12301.77	269	1	-	-	-	-	WP_003112687.1	hypothetical protein
SNV	283127	283127	A	C	exonic	PA0251	nonsynonymous SNV	PA0251:PA0251.t01#NC_002516.2#282911:exon1:c.T427G:p.S143A,	hom	11851.77	258	1	-	-	-	-	WP_003112687.1	hypothetical protein
SNV	283134	283134	C	T	exonic	PA0251	synonymous SNV	PA0251:PA0251.t01#NC_002516.2#282911:exon1:c.G420A:p.E140E,	hom	11536.77	250	1	-	-	-	-	WP_003112687.1	hypothetical protein
SNV	283137	283137	C	G	exonic	PA0251	nonsynonymous SNV	PA0251:PA0251.t01#NC_002516.2#282911:exon1:c.G417C:p.E139D,	hom	11581.77	249	1	-	-	-	-	WP_003112687.1	hypothetical protein
SNV	283138	283138	T	C	exonic	PA0251	nonsynonymous SNV	PA0251:PA0251.t01#NC_002516.2#282911:exon1:c.A416G:p.E139G,	hom	11491.77	248	1	-	-	-	-	WP_003112687.1	hypothetical protein
SNV	283146	283146	C	G	exonic	PA0251	synonymous SNV	PA0251:PA0251.t01#NC_002516.2#282911:exon1:c.G408C:p.A136A,	hom	11131.77	242	1	-	-	-	-	WP_003112687.1	hypothetical protein
SNV	283148	283148	C	T	exonic	PA0251	nonsynonymous SNV	PA0251:PA0251.t01#NC_002516.2#282911:exon1:c.G406A:p.A136T,	hom	10996.77	240	1	-	-	-	-	WP_003112687.1	hypothetical protein
SNV	283152	283152	G	C	exonic	PA0251	synonymous SNV	PA0251:PA0251.t01#NC_002516.2#282911:exon1:c.C402G:p.L134L,	hom	10861.77	234	1	-	-	-	-	WP_003112687.1	hypothetical protein
SNV	283167	283167	C	A	exonic	PA0251	synonymous SNV	PA0251:PA0251.t01#NC_002516.2#282911:exon1:c.G387T:p.R129R,	hom	10096.77	214	1	-	-	-	-	WP_003112687.1	hypothetical protein
SNV	283179	283179	C	G	exonic	PA0251	nonsynonymous SNV	PA0251:PA0251.t01#NC_002516.2#282911:exon1:c.G375C:p.Q125H,	hom	8919.77	188	1	-	-	-	-	WP_003112687.1	hypothetical protein
SNV	297607	297607	T	A	upstream	PA0262,PA0263(dist=46)			hom	557.77	14	1	-	-	-	-	WP_003147109.1;WP_003083317.1	VgrG2b;secreted protein Hcp
SNV	297610	297610	C	T	upstream	PA0262,PA0263(dist=49)			hom	518.77	10	1	-	-	-	-	WP_003147109.1;WP_003083317.1	VgrG2b;secreted protein Hcp
SNV	499826	499826	G	C	downstream	PA0444,PA0445(dist=278)			hom	528.77	13	1	-	-	-	-	WP_003084676.1;WP_003147159.1	N-carbamoyl-beta-alanine amidohydrolase;probable transposase
SNV	530979	530979	T	C	exonic	PA0470	nonsynonymous SNV	PA0470:PA0470.t01#NC_002516.2#530028:exon1:c.A1459G:p.I487V,	-	-	-	-	hom	18901.77	421	1	WP_003113264.1	Ferrichrome receptor FiuA
SNV	530984	530984	G	C	exonic	PA0470	nonsynonymous SNV	PA0470:PA0470.t01#NC_002516.2#530028:exon1:c.C1454G:p.T485S,	-	-	-	-	hom	18741.77	408	1	WP_003113264.1	Ferrichrome receptor FiuA
SNV	531004	531004	G	A	exonic	PA0470	synonymous SNV	PA0470:PA0470.t01#NC_002516.2#530028:exon1:c.C1434T:p.F478F,	-	-	-	-	hom	13246.77	287	1	WP_003113264.1	Ferrichrome receptor FiuA
SNV	531013	531013	G	T	exonic	PA0470	synonymous SNV	PA0470:PA0470.t01#NC_002516.2#530028:exon1:c.C1425A:p.T475T,	-	-	-	-	hom	13786.77	294	1	WP_003113264.1	Ferrichrome receptor FiuA
SNV	531021	531021	C	G	exonic	PA0470	nonsynonymous SNV	PA0470:PA0470.t01#NC_002516.2#530028:exon1:c.G1417C:p.E473Q,	-	-	-	-	hom	13876.77	302	1	WP_003113264.1	Ferrichrome receptor FiuA
SNV	531026	531026	G	T	exonic	PA0470	nonsynonymous SNV	PA0470:PA0470.t01#NC_002516.2#530028:exon1:c.C1412A:p.T471N,	-	-	-	-	hom	13651.77	299	1	WP_003113264.1	Ferrichrome receptor FiuA
SNV	531027	531027	T	C	exonic	PA0470	nonsynonymous SNV	PA0470:PA0470.t01#NC_002516.2#530028:exon1:c.A1411G:p.T471A,	-	-	-	-	hom	13696.77	295	1	WP_003113264.1	Ferrichrome receptor FiuA
SNV	531031	531031	C	G	exonic	PA0470	synonymous SNV	PA0470:PA0470.t01#NC_002516.2#530028:exon1:c.G1407C:p.R469R,	-	-	-	-	hom	13651.77	299	1	WP_003113264.1	Ferrichrome receptor FiuA
SNV	531040	531040	G	A	exonic	PA0470	synonymous SNV	PA0470:PA0470.t01#NC_002516.2#530028:exon1:c.C1398T:p.D466D,	-	-	-	-	hom	13782.77	300	1	WP_003113264.1	Ferrichrome receptor FiuA
SNV	531049	531049	C	T	exonic	PA0470	synonymous SNV	PA0470:PA0470.t01#NC_002516.2#530028:exon1:c.G1389A:p.L463L,	-	-	-	-	hom	13566.77	301	1	WP_003113264.1	Ferrichrome receptor FiuA
SNV	531070	531070	C	G	exonic	PA0470	synonymous SNV	PA0470:PA0470.t01#NC_002516.2#530028:exon1:c.G1368C:p.A456A,	-	-	-	-	hom	13736.77	304	1	WP_003113264.1	Ferrichrome receptor FiuA
SNV	531076	531076	G	T	exonic	PA0470	synonymous SNV	PA0470:PA0470.t01#NC_002516.2#530028:exon1:c.C1362A:p.T454T,	-	-	-	-	hom	13825.77	301	1	WP_003113264.1	Ferrichrome receptor FiuA
SNV	531079	531079	G	T	exonic	PA0470	nonsynonymous SNV	PA0470:PA0470.t01#NC_002516.2#530028:exon1:c.C1359A:p.D453E,	-	-	-	-	hom	13621.77	301	1	WP_003113264.1	Ferrichrome receptor FiuA
SNV	570828	570828	G	A	downstream	PA0508,PA0509(dist=283)			hom	11973.77	311	1	-	-	-	-	WP_003113245.1;WP_003113244.1	probable acyl-CoA dehydrogenase;NirN
SNV	570928	570928	G	T	downstream	PA0508,PA0509(dist=183)			-	-	-	-	hom	19050.77	539	1	WP_003113245.1;WP_003113244.1	probable acyl-CoA dehydrogenase;NirN
SNV	654096	654096	T	C	exonic	PA0595	nonsynonymous SNV	PA0595:PA0595.t01#NC_002516.2#653752:exon1:c.A2432G:p.N811S,	hom	9409.77	210	1	-	-	-	-	WP_003113209.1	LPS-assembly protein LptD
SNV	654097	654097	T	G	exonic	PA0595	nonsynonymous SNV	PA0595:PA0595.t01#NC_002516.2#653752:exon1:c.A2431C:p.N811H,	hom	9409.77	208	1	-	-	-	-	WP_003113209.1	LPS-assembly protein LptD
SNV	654098	654098	G	A	exonic	PA0595	synonymous SNV	PA0595:PA0595.t01#NC_002516.2#653752:exon1:c.C2430T:p.G810G,	hom	9409.77	205	1	-	-	-	-	WP_003113209.1	LPS-assembly protein LptD
SNV	654105	654105	C	T	exonic	PA0595	nonsynonymous SNV	PA0595:PA0595.t01#NC_002516.2#653752:exon1:c.G2423A:p.R808Q,	hom	8881.77	195	1	-	-	-	-	WP_003113209.1	LPS-assembly protein LptD
SNV	654106	654106	G	C	exonic	PA0595	nonsynonymous SNV	PA0595:PA0595.t01#NC_002516.2#653752:exon1:c.C2422G:p.R808G,	hom	8926.77	193	1	-	-	-	-	WP_003113209.1	LPS-assembly protein LptD
SNV	654112	654112	T	C	exonic	PA0595	nonsynonymous SNV	PA0595:PA0595.t01#NC_002516.2#653752:exon1:c.A2416G:p.T806A,	hom	8656.77	190	1	-	-	-	-	WP_003113209.1	LPS-assembly protein LptD
SNV	654134	654134	C	A	exonic	PA0595	synonymous SNV	PA0595:PA0595.t01#NC_002516.2#653752:exon1:c.G2394T:p.R798R,	hom	8206.77	171	1	-	-	-	-	WP_003113209.1	LPS-assembly protein LptD
SNV	654144	654144	G	T	exonic	PA0595	nonsynonymous SNV	PA0595:PA0595.t01#NC_002516.2#653752:exon1:c.C2384A:p.A795E,	hom	7733.77	163	1	-	-	-	-	WP_003113209.1	LPS-assembly protein LptD
SNV	654146	654146	A	G	exonic	PA0595	synonymous SNV	PA0595:PA0595.t01#NC_002516.2#653752:exon1:c.T2382C:p.R794R,	hom	7508.77	164	1	-	-	-	-	WP_003113209.1	LPS-assembly protein LptD
SNV	654170	654170	C	G	exonic	PA0595	synonymous SNV	PA0595:PA0595.t01#NC_002516.2#653752:exon1:c.G2358C:p.V786V,	hom	6946.77	152	1	-	-	-	-	WP_003113209.1	LPS-assembly protein LptD
SNV	654177	654177	C	T	exonic	PA0595	nonsynonymous SNV	PA0595:PA0595.t01#NC_002516.2#653752:exon1:c.G2351A:p.G784D,	hom	6676.77	145	1	-	-	-	-	WP_003113209.1	LPS-assembly protein LptD
SNV	654178	654178	C	T	exonic	PA0595	nonsynonymous SNV	PA0595:PA0595.t01#NC_002516.2#653752:exon1:c.G2350A:p.G784S,	hom	6631.77	145	1	-	-	-	-	WP_003113209.1	LPS-assembly protein LptD
SNV	654182	654182	A	G	exonic	PA0595	synonymous SNV	PA0595:PA0595.t01#NC_002516.2#653752:exon1:c.T2346C:p.D782D,	hom	6406.77	140	1	-	-	-	-	WP_003113209.1	LPS-assembly protein LptD
SNV	654184	654184	C	T	exonic	PA0595	nonsynonymous SNV	PA0595:PA0595.t01#NC_002516.2#653752:exon1:c.G2344A:p.D782N,	hom	6541.77	136	1	-	-	-	-	WP_003113209.1	LPS-assembly protein LptD
SNV	654186	654186	A	T	exonic	PA0595	nonsynonymous SNV	PA0595:PA0595.t01#NC_002516.2#653752:exon1:c.T2342A:p.V781D,	hom	6361.77	135	1	-	-	-	-	WP_003113209.1	LPS-assembly protein LptD
SNV	654187	654187	C	T	exonic	PA0595	nonsynonymous SNV	PA0595:PA0595.t01#NC_002516.2#653752:exon1:c.G2341A:p.V781I,	hom	6181.77	135	1	-	-	-	-	WP_003113209.1	LPS-assembly protein LptD
SNV	654191	654191	G	C	exonic	PA0595	synonymous SNV	PA0595:PA0595.t01#NC_002516.2#653752:exon1:c.C2337G:p.P779P,	hom	6199.77	133	1	-	-	-	-	WP_003113209.1	LPS-assembly protein LptD
SNV	654194	654194	C	T	exonic	PA0595	synonymous SNV	PA0595:PA0595.t01#NC_002516.2#653752:exon1:c.G2334A:p.Q778Q,	hom	6064.77	132	1	-	-	-	-	WP_003113209.1	LPS-assembly protein LptD
SNV	654206	654206	G	C	exonic	PA0595	nonsynonymous SNV	PA0595:PA0595.t01#NC_002516.2#653752:exon1:c.C2322G:p.I774M,	hom	5596.77	125	1	-	-	-	-	WP_003113209.1	LPS-assembly protein LptD
SNV	654209	654209	G	T	exonic	PA0595	synonymous SNV	PA0595:PA0595.t01#NC_002516.2#653752:exon1:c.C2319A:p.A773A,	hom	5702.77	121	1	-	-	-	-	WP_003113209.1	LPS-assembly protein LptD
SNV	654212	654212	G	A	exonic	PA0595	synonymous SNV	PA0595:PA0595.t01#NC_002516.2#653752:exon1:c.C2316T:p.S772S,	hom	5551.77	122	1	-	-	-	-	WP_003113209.1	LPS-assembly protein LptD
SNV	654215	654215	A	G	exonic	PA0595	synonymous SNV	PA0595:PA0595.t01#NC_002516.2#653752:exon1:c.T2313C:p.G771G,	hom	5551.77	116	1	-	-	-	-	WP_003113209.1	LPS-assembly protein LptD
SNV	654224	654224	A	G	exonic	PA0595	synonymous SNV	PA0595:PA0595.t01#NC_002516.2#653752:exon1:c.T2304C:p.T768T,	hom	4876.77	102	1	-	-	-	-	WP_003113209.1	LPS-assembly protein LptD
SNV	654227	654227	A	G	exonic	PA0595	synonymous SNV	PA0595:PA0595.t01#NC_002516.2#653752:exon1:c.T2301C:p.R767R,	hom	4606.77	100	1	-	-	-	-	WP_003113209.1	LPS-assembly protein LptD
SNV	654230	654230	A	G	exonic	PA0595	synonymous SNV	PA0595:PA0595.t01#NC_002516.2#653752:exon1:c.T2298C:p.S766S,	hom	4516.77	101	1	-	-	-	-	WP_003113209.1	LPS-assembly protein LptD
SNV	654239	654239	G	T	exonic	PA0595	synonymous SNV	PA0595:PA0595.t01#NC_002516.2#653752:exon1:c.C2289A:p.P763P,	hom	4516.77	101	1	-	-	-	-	WP_003113209.1	LPS-assembly protein LptD
SNV	654254	654254	G	A	exonic	PA0595	synonymous SNV	PA0595:PA0595.t01#NC_002516.2#653752:exon1:c.C2274T:p.D758D,	hom	4494.77	101	1	-	-	-	-	WP_003113209.1	LPS-assembly protein LptD
SNV	654260	654260	G	A	exonic	PA0595	synonymous SNV	PA0595:PA0595.t01#NC_002516.2#653752:exon1:c.C2268T:p.N756N,	hom	4371.77	95	1	-	-	-	-	WP_003113209.1	LPS-assembly protein LptD
SNV	654261	654261	T	G	exonic	PA0595	nonsynonymous SNV	PA0595:PA0595.t01#NC_002516.2#653752:exon1:c.A2267C:p.N756T,	hom	4288.77	95	1	-	-	-	-	WP_003113209.1	LPS-assembly protein LptD
SNV	654275	654275	G	A	exonic	PA0595	synonymous SNV	PA0595:PA0595.t01#NC_002516.2#653752:exon1:c.C2253T:p.R751R,	hom	3796.77	84	1	-	-	-	-	WP_003113209.1	LPS-assembly protein LptD
SNV	654278	654278	G	A	exonic	PA0595	synonymous SNV	PA0595:PA0595.t01#NC_002516.2#653752:exon1:c.C2250T:p.N750N,	hom	3751.77	80	1	-	-	-	-	WP_003113209.1	LPS-assembly protein LptD
SNV	654284	654284	A	G	exonic	PA0595	synonymous SNV	PA0595:PA0595.t01#NC_002516.2#653752:exon1:c.T2244C:p.R748R,	hom	3391.77	75	1	-	-	-	-	WP_003113209.1	LPS-assembly protein LptD
SNV	654291	654291	T	A	exonic	PA0595	nonsynonymous SNV	PA0595:PA0595.t01#NC_002516.2#653752:exon1:c.A2237T:p.Q746L,	hom	3166.77	65	1	-	-	-	-	WP_003113209.1	LPS-assembly protein LptD
SNV	654293	654293	G	A	exonic	PA0595	synonymous SNV	PA0595:PA0595.t01#NC_002516.2#653752:exon1:c.C2235T:p.G745G,	hom	2896.77	64	1	-	-	-	-	WP_003113209.1	LPS-assembly protein LptD
SNV	654299	654299	A	C	exonic	PA0595	nonsynonymous SNV	PA0595:PA0595.t01#NC_002516.2#653752:exon1:c.T2229G:p.F743L,	hom	2626.77	54	1	-	-	-	-	WP_003113209.1	LPS-assembly protein LptD
SNV	654301	654301	A	G	exonic	PA0595	nonsynonymous SNV	PA0595:PA0595.t01#NC_002516.2#653752:exon1:c.T2227C:p.F743L,	hom	2401.77	53	1	-	-	-	-	WP_003113209.1	LPS-assembly protein LptD
SNV	654305	654305	G	A	exonic	PA0595	synonymous SNV	PA0595:PA0595.t01#NC_002516.2#653752:exon1:c.C2223T:p.Y741Y,	hom	2221.77	48	1	-	-	-	-	WP_003113209.1	LPS-assembly protein LptD
SNV	654308	654308	G	A	exonic	PA0595	synonymous SNV	PA0595:PA0595.t01#NC_002516.2#653752:exon1:c.C2220T:p.P740P,	hom	2131.77	47	1	-	-	-	-	WP_003113209.1	LPS-assembly protein LptD
SNV	749990	749990	T	A	exonic	PA0690	nonsynonymous SNV	PA0690:PA0690.t01#NC_002516.2#749956:exon1:c.T34A:p.S12T,	hom	2311.77	50	1	-	-	-	-	WP_003147216.1	phosphate depletion regulated TPS partner A, PdtA
SNV	750013	750013	C	G	exonic	PA0690	synonymous SNV	PA0690:PA0690.t01#NC_002516.2#749956:exon1:c.C57G:p.R19R,	hom	4111.77	90	1	-	-	-	-	WP_003147216.1	phosphate depletion regulated TPS partner A, PdtA
SNV	750019	750019	G	A	exonic	PA0690	synonymous SNV	PA0690:PA0690.t01#NC_002516.2#749956:exon1:c.G63A:p.K21K,	hom	4561.77	98	1	-	-	-	-	WP_003147216.1	phosphate depletion regulated TPS partner A, PdtA
SNV	750028	750028	C	G	exonic	PA0690	synonymous SNV	PA0690:PA0690.t01#NC_002516.2#749956:exon1:c.C72G:p.A24A,	hom	5191.77	112	1	-	-	-	-	WP_003147216.1	phosphate depletion regulated TPS partner A, PdtA
SNV	750032	750032	G	A	exonic	PA0690	nonsynonymous SNV	PA0690:PA0690.t01#NC_002516.2#749956:exon1:c.G76A:p.A26T,	hom	5461.77	119	1	-	-	-	-	WP_003147216.1	phosphate depletion regulated TPS partner A, PdtA
SNV	750033	750033	C	T	exonic	PA0690	nonsynonymous SNV	PA0690:PA0690.t01#NC_002516.2#749956:exon1:c.C77T:p.A26V,	hom	5686.77	119	1	-	-	-	-	WP_003147216.1	phosphate depletion regulated TPS partner A, PdtA
SNV	750706	750706	T	C	exonic	PA0690	synonymous SNV	PA0690:PA0690.t01#NC_002516.2#749956:exon1:c.T750C:p.R250R,	hom	7261.77	158	1	-	-	-	-	WP_003147216.1	phosphate depletion regulated TPS partner A, PdtA
SNV	750707	750707	C	G	exonic	PA0690	nonsynonymous SNV	PA0690:PA0690.t01#NC_002516.2#749956:exon1:c.C751G:p.Q251E,	hom	7261.77	158	1	-	-	-	-	WP_003147216.1	phosphate depletion regulated TPS partner A, PdtA
SNV	750709	750709	G	A	exonic	PA0690	synonymous SNV	PA0690:PA0690.t01#NC_002516.2#749956:exon1:c.G753A:p.Q251Q,	hom	7171.77	159	1	-	-	-	-	WP_003147216.1	phosphate depletion regulated TPS partner A, PdtA
SNV	753569	753569	G	A	exonic	PA0690	nonsynonymous SNV	PA0690:PA0690.t01#NC_002516.2#749956:exon1:c.G3613A:p.E1205K,	-	-	-	-	hom	646.77	15	1	WP_003147216.1	phosphate depletion regulated TPS partner A, PdtA
SNV	753570	753570	A	C	exonic	PA0690	nonsynonymous SNV	PA0690:PA0690.t01#NC_002516.2#749956:exon1:c.A3614C:p.E1205A,	-	-	-	-	hom	646.77	15	1	WP_003147216.1	phosphate depletion regulated TPS partner A, PdtA
SNV	753572	753572	A	G	exonic	PA0690	nonsynonymous SNV	PA0690:PA0690.t01#NC_002516.2#749956:exon1:c.A3616G:p.I1206V,	-	-	-	-	hom	646.77	15	1	WP_003147216.1	phosphate depletion regulated TPS partner A, PdtA
SNV	753597	753597	C	A	exonic	PA0690	nonsynonymous SNV	PA0690:PA0690.t01#NC_002516.2#749956:exon1:c.C3641A:p.T1214N,	-	-	-	-	hom	646.77	15	1	WP_003147216.1	phosphate depletion regulated TPS partner A, PdtA
SNV	756367	756367	C	T	exonic	PA0690	synonymous SNV	PA0690:PA0690.t01#NC_002516.2#749956:exon1:c.C6411T:p.D2137D,	-	-	-	-	hom	736.77	15	1	WP_003147216.1	phosphate depletion regulated TPS partner A, PdtA
SNV	756368	756368	A	T	exonic	PA0690	nonsynonymous SNV	PA0690:PA0690.t01#NC_002516.2#749956:exon1:c.A6412T:p.T2138S,	-	-	-	-	hom	736.77	15	1	WP_003147216.1	phosphate depletion regulated TPS partner A, PdtA
SNV	756376	756376	C	T	exonic	PA0690	synonymous SNV	PA0690:PA0690.t01#NC_002516.2#749956:exon1:c.C6420T:p.D2140D,	-	-	-	-	hom	1141.77	24	1	WP_003147216.1	phosphate depletion regulated TPS partner A, PdtA
SNV	756380	756380	G	A	exonic	PA0690	nonsynonymous SNV	PA0690:PA0690.t01#NC_002516.2#749956:exon1:c.G6424A:p.A2142T,	-	-	-	-	hom	1231.77	27	1	WP_003147216.1	phosphate depletion regulated TPS partner A, PdtA
SNV	756381	756381	C	G	exonic	PA0690	nonsynonymous SNV	PA0690:PA0690.t01#NC_002516.2#749956:exon1:c.C6425G:p.A2142G,	-	-	-	-	hom	1231.77	27	1	WP_003147216.1	phosphate depletion regulated TPS partner A, PdtA
SNV	756384	756384	C	G	exonic	PA0690	nonsynonymous SNV	PA0690:PA0690.t01#NC_002516.2#749956:exon1:c.C6428G:p.T2143S,	-	-	-	-	hom	1411.77	29	1	WP_003147216.1	phosphate depletion regulated TPS partner A, PdtA
SNV	756395	756395	A	C	exonic	PA0690	nonsynonymous SNV	PA0690:PA0690.t01#NC_002516.2#749956:exon1:c.A6439C:p.S2147R,	-	-	-	-	hom	1951.77	39	1	WP_003147216.1	phosphate depletion regulated TPS partner A, PdtA
SNV	756398	756398	C	T	exonic	PA0690	synonymous SNV	PA0690:PA0690.t01#NC_002516.2#749956:exon1:c.C6442T:p.L2148L,	-	-	-	-	hom	2041.77	45	1	WP_003147216.1	phosphate depletion regulated TPS partner A, PdtA
SNV	756405	756405	A	G	exonic	PA0690	nonsynonymous SNV	PA0690:PA0690.t01#NC_002516.2#749956:exon1:c.A6449G:p.N2150S,	-	-	-	-	hom	2426.77	55	1	WP_003147216.1	phosphate depletion regulated TPS partner A, PdtA
SNV	756427	756427	C	G	exonic	PA0690	synonymous SNV	PA0690:PA0690.t01#NC_002516.2#749956:exon1:c.C6471G:p.A2157A,	-	-	-	-	hom	2806.77	63	1	WP_003147216.1	phosphate depletion regulated TPS partner A, PdtA
SNV	756433	756433	C	T	exonic	PA0690	synonymous SNV	PA0690:PA0690.t01#NC_002516.2#749956:exon1:c.C6477T:p.Y2159Y,	-	-	-	-	hom	2806.77	63	1	WP_003147216.1	phosphate depletion regulated TPS partner A, PdtA
SNV	756437	756437	C	T	exonic	PA0690	nonsynonymous SNV	PA0690:PA0690.t01#NC_002516.2#749956:exon1:c.C6481T:p.H2161Y,	-	-	-	-	hom	2806.77	63	1	WP_003147216.1	phosphate depletion regulated TPS partner A, PdtA
SNV	756439	756439	T	C	exonic	PA0690	synonymous SNV	PA0690:PA0690.t01#NC_002516.2#749956:exon1:c.T6483C:p.H2161H,	-	-	-	-	hom	2806.77	63	1	WP_003147216.1	phosphate depletion regulated TPS partner A, PdtA
SNV	756443	756443	A	G	exonic	PA0690	nonsynonymous SNV	PA0690:PA0690.t01#NC_002516.2#749956:exon1:c.A6487G:p.T2163A,	-	-	-	-	hom	2806.77	63	1	WP_003147216.1	phosphate depletion regulated TPS partner A, PdtA
SNV	756444	756444	C	A	exonic	PA0690	nonsynonymous SNV	PA0690:PA0690.t01#NC_002516.2#749956:exon1:c.C6488A:p.T2163N,	-	-	-	-	hom	2806.77	63	1	WP_003147216.1	phosphate depletion regulated TPS partner A, PdtA
SNV	756446	756446	G	A	exonic	PA0690	nonsynonymous SNV	PA0690:PA0690.t01#NC_002516.2#749956:exon1:c.G6490A:p.G2164S,	-	-	-	-	hom	2806.77	63	1	WP_003147216.1	phosphate depletion regulated TPS partner A, PdtA
SNV	756466	756466	T	C	exonic	PA0690	synonymous SNV	PA0690:PA0690.t01#NC_002516.2#749956:exon1:c.T6510C:p.I2170I,	-	-	-	-	hom	2806.77	63	1	WP_003147216.1	phosphate depletion regulated TPS partner A, PdtA
SNV	756473	756473	G	T	exonic	PA0690	nonsynonymous SNV	PA0690:PA0690.t01#NC_002516.2#749956:exon1:c.G6517T:p.A2173S,	-	-	-	-	hom	2806.77	63	1	WP_003147216.1	phosphate depletion regulated TPS partner A, PdtA
SNV	756477	756477	G	A	exonic	PA0690	nonsynonymous SNV	PA0690:PA0690.t01#NC_002516.2#749956:exon1:c.G6521A:p.S2174N,	-	-	-	-	hom	2806.77	63	1	WP_003147216.1	phosphate depletion regulated TPS partner A, PdtA
SNV	756482	756482	G	A	exonic	PA0690	nonsynonymous SNV	PA0690:PA0690.t01#NC_002516.2#749956:exon1:c.G6526A:p.V2176I,	-	-	-	-	hom	2806.77	63	1	WP_003147216.1	phosphate depletion regulated TPS partner A, PdtA
SNV	759262	759262	T	C	exonic	PA0690	synonymous SNV	PA0690:PA0690.t01#NC_002516.2#749956:exon1:c.T9306C:p.S3102S,	-	-	-	-	hom	763.77	19	1	WP_003147216.1	phosphate depletion regulated TPS partner A, PdtA
SNV	759650	759650	G	A	exonic	PA0690	nonsynonymous SNV	PA0690:PA0690.t01#NC_002516.2#749956:exon1:c.G9694A:p.V3232I,	hom	781.77	18	1	-	-	-	-	WP_003147216.1	phosphate depletion regulated TPS partner A, PdtA
SNV	759663	759663	G	C	exonic	PA0690	nonsynonymous SNV	PA0690:PA0690.t01#NC_002516.2#749956:exon1:c.G9707C:p.S3236T,	hom	728.77	17	1	-	-	-	-	WP_003147216.1	phosphate depletion regulated TPS partner A, PdtA
SNV	845730	845730	T	C	upstream;downstream	PA0777,PA0778(dist=48);PA0779(dist=63)			-	-	-	-	hom	4856.77	111	1	WP_003114186.1;WP_003085581.1;WP_003101982.1	hypothetical protein;inhibitor of cysteine peptidase;AsrA
SNV	845741	845741	T	C	upstream;downstream	PA0777,PA0778(dist=59);PA0779(dist=52)			-	-	-	-	hom	4063.77	90	1	WP_003114186.1;WP_003085581.1;WP_003101982.1	hypothetical protein;inhibitor of cysteine peptidase;AsrA
SNV	863652	863652	A	G	upstream	PA0788,PA0789(dist=443)			-	-	-	-	hom	6480.77	145	1	WP_003123023.1;WP_003103066.1	hypothetical protein;probable amino acid permease
SNV	863655	863655	C	T	upstream	PA0788,PA0789(dist=440)			-	-	-	-	hom	6401.77	137	1	WP_003123023.1;WP_003103066.1	hypothetical protein;probable amino acid permease
SNV	863672	863672	C	G	upstream	PA0788,PA0789(dist=423)			-	-	-	-	hom	4482.77	117	1	WP_003123023.1;WP_003103066.1	hypothetical protein;probable amino acid permease
SNV	863683	863683	G	A	upstream	PA0788,PA0789(dist=412)			-	-	-	-	hom	4226.77	95	1	WP_003123023.1;WP_003103066.1	hypothetical protein;probable amino acid permease
SNV	863685	863685	T	G	upstream	PA0788,PA0789(dist=410)			-	-	-	-	hom	4226.77	91	1	WP_003123023.1;WP_003103066.1	hypothetical protein;probable amino acid permease
SNV	863709	863709	A	G	upstream	PA0788,PA0789(dist=386)			-	-	-	-	hom	826.77	15	1	WP_003123023.1;WP_003103066.1	hypothetical protein;probable amino acid permease
SNV	863710	863710	A	G	upstream	PA0788,PA0789(dist=385)			-	-	-	-	hom	871.77	16	1	WP_003123023.1;WP_003103066.1	hypothetical protein;probable amino acid permease
SNV	863715	863715	A	T	upstream	PA0788,PA0789(dist=380)			-	-	-	-	hom	1127.77	23	1	WP_003123023.1;WP_003103066.1	hypothetical protein;probable amino acid permease
SNV	863717	863717	C	A	upstream	PA0788,PA0789(dist=378)			-	-	-	-	hom	1127.77	26	1	WP_003123023.1;WP_003103066.1	hypothetical protein;probable amino acid permease
SNV	863731	863731	C	T	upstream	PA0788,PA0789(dist=364)			-	-	-	-	hom	1914.77	41	1	WP_003123023.1;WP_003103066.1	hypothetical protein;probable amino acid permease
SNV	863732	863732	T	C	upstream	PA0788,PA0789(dist=363)			-	-	-	-	hom	1914.77	44	1	WP_003123023.1;WP_003103066.1	hypothetical protein;probable amino acid permease
SNV	863744	863744	C	A	upstream	PA0788,PA0789(dist=351)			-	-	-	-	hom	2397.77	58	1	WP_003123023.1;WP_003103066.1	hypothetical protein;probable amino acid permease
SNV	863759	863759	C	T	upstream	PA0788,PA0789(dist=336)			-	-	-	-	hom	3481.77	76	1	WP_003123023.1;WP_003103066.1	hypothetical protein;probable amino acid permease
SNV	863767	863767	C	G	upstream	PA0788,PA0789(dist=328)			-	-	-	-	hom	3841.77	84	1	WP_003123023.1;WP_003103066.1	hypothetical protein;probable amino acid permease
SNV	863771	863771	C	G	upstream	PA0788,PA0789(dist=324)			-	-	-	-	hom	4336.77	89	1	WP_003123023.1;WP_003103066.1	hypothetical protein;probable amino acid permease
SNV	863787	863787	T	A	upstream	PA0788,PA0789(dist=308)			-	-	-	-	hom	5416.77	118	1	WP_003123023.1;WP_003103066.1	hypothetical protein;probable amino acid permease
SNV	863790	863790	A	T	upstream	PA0788,PA0789(dist=305)			-	-	-	-	hom	5776.77	122	1	WP_003123023.1;WP_003103066.1	hypothetical protein;probable amino acid permease
SNV	863831	863831	C	T	upstream	PA0788,PA0789(dist=264)			-	-	-	-	hom	11787.77	259	1	WP_003123023.1;WP_003103066.1	hypothetical protein;probable amino acid permease
SNV	863832	863832	A	G	upstream	PA0788,PA0789(dist=263)			-	-	-	-	hom	11787.77	264	1	WP_003123023.1;WP_003103066.1	hypothetical protein;probable amino acid permease
SNV	863852	863852	T	C	upstream	PA0788,PA0789(dist=243)			-	-	-	-	hom	11051.77	280	1	WP_003123023.1;WP_003103066.1	hypothetical protein;probable amino acid permease
SNV	1062232	1062232	T	C	exonic	PA0979	synonymous SNV	PA0979:PA0979.t01#NC_002516.2#1062060:exon1:c.A138G:p.K46K,	hom	611.77	16	1	-	-	-	-	WP_003112569.1	conserved hypothetical protein
SNV	1062381	1062381	T	C	upstream	PA0978,PA0979,PA0980,PA0981(dist=220)			hom	835.77	24	1	-	-	-	-	WP_003112570.1;WP_003112569.1;WP_010895529.1;WP_010895530.1	conserved hypothetical protein;conserved hypothetical protein;hypothetical protein;hypothetical protein
SNV	1087041	1087041	C	T	exonic	PA1003	nonsynonymous SNV	PA1003:PA1003.t01#NC_002516.2#1086096:exon1:c.G55A:p.G19S,	-	-	-	-	hom	12722.77	328	1	WP_003108614.1	Transcriptional regulator MvfR
SNV	1173847	1173847	C	A	exonic	PA1086	nonsynonymous SNV	PA1086:PA1086.t01#NC_002516.2#1172162:exon1:c.C1685A:p.T562N,	hom	1546.77	35	1	-	-	-	-	WP_003112507.1	flagellar hook-associated protein 1 FlgK
SNV	1173849	1173849	G	T	exonic	PA1086	nonsynonymous SNV	PA1086:PA1086.t01#NC_002516.2#1172162:exon1:c.G1687T:p.G563C,	hom	1546.77	34	1	-	-	-	-	WP_003112507.1	flagellar hook-associated protein 1 FlgK
SNV	1173850	1173850	G	C	exonic	PA1086	nonsynonymous SNV	PA1086:PA1086.t01#NC_002516.2#1172162:exon1:c.G1688C:p.G563A,	hom	1546.77	34	1	-	-	-	-	WP_003112507.1	flagellar hook-associated protein 1 FlgK
SNV	1173857	1173857	T	C	exonic	PA1086	synonymous SNV	PA1086:PA1086.t01#NC_002516.2#1172162:exon1:c.T1695C:p.S565S,	hom	1321.77	29	1	-	-	-	-	WP_003112507.1	flagellar hook-associated protein 1 FlgK
SNV	1173862	1173862	C	A	exonic	PA1086	nonsynonymous SNV	PA1086:PA1086.t01#NC_002516.2#1172162:exon1:c.C1700A:p.T567N,	hom	1276.77	27	1	-	-	-	-	WP_003112507.1	flagellar hook-associated protein 1 FlgK
SNV	1173863	1173863	C	G	exonic	PA1086	synonymous SNV	PA1086:PA1086.t01#NC_002516.2#1172162:exon1:c.C1701G:p.T567T,	hom	1231.77	27	1	-	-	-	-	WP_003112507.1	flagellar hook-associated protein 1 FlgK
SNV	1173867	1173867	A	G	exonic	PA1086	nonsynonymous SNV	PA1086:PA1086.t01#NC_002516.2#1172162:exon1:c.A1705G:p.S569G,	hom	1456.77	29	1	-	-	-	-	WP_003112507.1	flagellar hook-associated protein 1 FlgK
SNV	1173888	1173888	G	T	exonic	PA1086	nonsynonymous SNV	PA1086:PA1086.t01#NC_002516.2#1172162:exon1:c.G1726T:p.A576S,	hom	3391.77	70	1	-	-	-	-	WP_003112507.1	flagellar hook-associated protein 1 FlgK
SNV	1173890	1173890	G	C	exonic	PA1086	synonymous SNV	PA1086:PA1086.t01#NC_002516.2#1172162:exon1:c.G1728C:p.A576A,	hom	3391.77	77	1	-	-	-	-	WP_003112507.1	flagellar hook-associated protein 1 FlgK
SNV	1248901	1248901	A	G	upstream;downstream	PA1153(dist=415);PA1154(dist=118)			-	-	-	-	hom	1599.77	40	1	WP_003112473.1;WP_003112472.1	hypothetical protein;conserved hypothetical protein
SNV	1301740	1301740	C	T	exonic	PA1201	nonsynonymous SNV	PA1201:PA1201.t01#NC_002516.2#1301480:exon1:c.G656A:p.R219H,	-	-	-	-	hom	14349.77	360	1	WP_003082475.1	probable transcriptional regulator
SNV	1642312	1642312	T	C	exonic	PA1511	nonsynonymous SNV	PA1511:PA1511.t01#NC_002516.2#1641496:exon1:c.A1714G:p.K572E,	hom	627.77	14	1	-	-	-	-	WP_003147414.1	VgrG2a
SNV	2071906	2071906	A	G	exonic	PA1901	synonymous SNV	PA1901:PA1901.t01#NC_002516.2#2071720:exon1:c.A186G:p.V62V,	-	-	-	-	hom	1122.77	28	1	WP_003093621.1	phenazine biosynthesis protein PhzC
SNV	2115622	2115622	T	G	upstream;downstream	PA1934(dist=263);PA1933(dist=232)			hom	5011.77	104	1	-	-	-	-	WP_003114920.1;WP_003114921.1	hypothetical protein;probable hydroxylase large subunit
SNV	2115628	2115628	G	T	upstream;downstream	PA1934(dist=257);PA1933(dist=238)			hom	5371.77	115	1	-	-	-	-	WP_003114920.1;WP_003114921.1	hypothetical protein;probable hydroxylase large subunit
SNV	2115638	2115638	T	C	upstream;downstream	PA1934(dist=247);PA1933(dist=248)			hom	5641.77	124	1	-	-	-	-	WP_003114920.1;WP_003114921.1	hypothetical protein;probable hydroxylase large subunit
SNV	2115640	2115640	C	T	upstream;downstream	PA1934(dist=245);PA1933(dist=250)			hom	6001.77	124	1	-	-	-	-	WP_003114920.1;WP_003114921.1	hypothetical protein;probable hydroxylase large subunit
SNV	2115646	2115646	G	T	upstream;downstream	PA1934(dist=239);PA1933(dist=256)			hom	6127.77	135	1	-	-	-	-	WP_003114920.1;WP_003114921.1	hypothetical protein;probable hydroxylase large subunit
SNV	2115647	2115647	T	C	upstream;downstream	PA1934(dist=238);PA1933(dist=257)			hom	6037.77	132	1	-	-	-	-	WP_003114920.1;WP_003114921.1	hypothetical protein;probable hydroxylase large subunit
SNV	2250666	2250666	A	G	upstream;downstream	PA2057(dist=609);PA2056(dist=71)			hom	15032.77	351	1	-	-	-	-	WP_010895598.1;WP_003114872.1	TonB-dependent receptor, SppR;probable transcriptional regulator
SNV	2250685	2250685	C	G	upstream;downstream	PA2057(dist=590);PA2056(dist=90)			hom	14889.77	322	1	-	-	-	-	WP_010895598.1;WP_003114872.1	TonB-dependent receptor, SppR;probable transcriptional regulator
SNV	2250795	2250795	A	C	upstream;downstream	PA2057(dist=480);PA2056(dist=200)			hom	13749.77	311	1	-	-	-	-	WP_010895598.1;WP_003114872.1	TonB-dependent receptor, SppR;probable transcriptional regulator
SNV	2250838	2250838	T	C	upstream;downstream	PA2057(dist=437);PA2056(dist=243)			hom	13875.77	321	1	-	-	-	-	WP_010895598.1;WP_003114872.1	TonB-dependent receptor, SppR;probable transcriptional regulator
SNV	2419083	2419083	G	T	exonic	PA2200	nonsynonymous SNV	PA2200:PA2200.t01#NC_002516.2#2418722:exon1:c.G361T:p.A121S,	-	-	-	-	hom	16261.77	353	1	WP_003113692.1	Cyclic-guanylate-specific phosphodiesterase
SNV	2522431	2522431	G	A	exonic	PA2291	synonymous SNV	PA2291:PA2291.t01#NC_002516.2#2521257:exon1:c.C186T:p.Y62Y,	-	-	-	-	hom	7580.77	193	0.99	WP_003147598.1	probable glucose-sensitive porin
SNV	2624242	2624242	C	G	exonic	PA2373	synonymous SNV	PA2373:PA2373.t01#NC_002516.2#2624203:exon1:c.C39G:p.L13L,	-	-	-	-	hom	916.77	17	1	WP_003114515.1	VgrG3
SNV	2659487	2659487	G	A	exonic	PA2399	synonymous SNV	PA2399:PA2399.t01#NC_002516.2#2657797:exon1:c.C5658T:p.I1886I,	hom	580.77	17	1	-	-	-	-	WP_010895611.1	pyoverdine synthetase D
SNV	2666503	2666503	A	G	exonic	PA2400	synonymous SNV	PA2400:PA2400.t01#NC_002516.2#2665155:exon1:c.T5127C:p.A1709A,	hom	366.77	12	1	-	-	-	-		PvdJ
SNV	2666668	2666668	A	G	exonic	PA2400	synonymous SNV	PA2400:PA2400.t01#NC_002516.2#2665155:exon1:c.T4962C:p.C1654C,	hom	522.77	14	1	-	-	-	-		PvdJ
SNV	2666815	2666815	T	C	exonic	PA2400	synonymous SNV	PA2400:PA2400.t01#NC_002516.2#2665155:exon1:c.A4815G:p.V1605V,	hom	4091.77	100	1	-	-	-	-		PvdJ
SNV	2666902	2666902	T	C	exonic	PA2400	synonymous SNV	PA2400:PA2400.t01#NC_002516.2#2665155:exon1:c.A4728G:p.A1576A,	hom	6290.77	156	1	-	-	-	-		PvdJ
SNV	2677080	2677080	C	T	exonic	PA2402	nonsynonymous SNV	PA2402:PA2402.t01#NC_002516.2#2671728:exon1:c.G10099A:p.D3367N,	-	-	-	-	hom	765.77	18	1	WP_010895613.1	pyoverdine peptide synthetase
SNV	2684842	2684842	T	C	exonic	PA2402	synonymous SNV	PA2402:PA2402.t01#NC_002516.2#2671728:exon1:c.A2337G:p.A779A,	hom	8385.77	222	1	-	-	-	-	WP_010895613.1	pyoverdine peptide synthetase
SNV	2722213	2722213	G	C	exonic	PA2426	synonymous SNV	PA2426:PA2426.t01#NC_002516.2#2722174:exon1:c.G39C:p.P13P,	-	-	-	-	hom	6633.77	237	0.99	WP_003113068.1	sigma factor PvdS
SNV	2722215	2722215	T	C	exonic	PA2426	nonsynonymous SNV	PA2426:PA2426.t01#NC_002516.2#2722174:exon1:c.T41C:p.L14P,	-	-	-	-	hom	11184.77	251	1	WP_003113068.1	sigma factor PvdS
SNV	2767421	2767421	G	A	exonic	PA2462	nonsynonymous SNV	PA2462:PA2462.t01#NC_002516.2#2761920:exon1:c.C11384T:p.A3795V,	hom	6147.77	139	1	-	-	-	-		hypothetical protein
SNV	2767436	2767436	T	C	exonic	PA2462	nonsynonymous SNV	PA2462:PA2462.t01#NC_002516.2#2761920:exon1:c.A11369G:p.N3790S,	hom	5940.77	129	1	-	-	-	-		hypothetical protein
SNV	2767447	2767447	G	A	exonic	PA2462	synonymous SNV	PA2462:PA2462.t01#NC_002516.2#2761920:exon1:c.C11358T:p.G3786G,	hom	5707.77	127	1	-	-	-	-		hypothetical protein
SNV	2769934	2769934	G	A	exonic	PA2462	synonymous SNV	PA2462:PA2462.t01#NC_002516.2#2761920:exon1:c.C8871T:p.D2957D,	hom	798.77	26	1	-	-	-	-		hypothetical protein
SNV	2770227	2770227	A	G	exonic	PA2462	synonymous SNV	PA2462:PA2462.t01#NC_002516.2#2761920:exon1:c.T8578C:p.L2860L,	-	-	-	-	hom	4458.77	138	1		hypothetical protein
SNV	2770528	2770528	A	G	exonic	PA2462	synonymous SNV	PA2462:PA2462.t01#NC_002516.2#2761920:exon1:c.T8277C:p.G2759G,	hom	594.77	16	1	-	-	-	-		hypothetical protein
SNV	2770716	2770716	T	C	exonic	PA2462	nonsynonymous SNV	PA2462:PA2462.t01#NC_002516.2#2761920:exon1:c.A8089G:p.S2697G,	hom	1918.77	47	1	-	-	-	-		hypothetical protein
SNV	3152456	3152456	A	C	upstream	PA2794,PA2795(dist=48)			hom	382.77	10	1	-	-	-	-	WP_003119892.1;WP_003104050.1	pseudaminidase;dihydrouridine synthase A
SNV	3526472	3526472	G	A	exonic	PA3141	synonymous SNV	PA3141:PA3141.t01#NC_002516.2#3524680:exon1:c.C207T:p.I69I,	hom	5528.77	124	1	-	-	-	-	WP_010895647.1	nucleotide sugar epimerase/dehydratase WbpM
SNV	3526478	3526478	C	T	exonic	PA3141	synonymous SNV	PA3141:PA3141.t01#NC_002516.2#3524680:exon1:c.G201A:p.L67L,	hom	5368.77	119	1	-	-	-	-	WP_010895647.1	nucleotide sugar epimerase/dehydratase WbpM
SNV	3526481	3526481	G	T	exonic	PA3141	synonymous SNV	PA3141:PA3141.t01#NC_002516.2#3524680:exon1:c.C198A:p.P66P,	hom	5281.77	115	1	-	-	-	-	WP_010895647.1	nucleotide sugar epimerase/dehydratase WbpM
SNV	3526490	3526490	C	G	exonic	PA3141	synonymous SNV	PA3141:PA3141.t01#NC_002516.2#3524680:exon1:c.G189C:p.V63V,	hom	4786.77	107	1	-	-	-	-	WP_010895647.1	nucleotide sugar epimerase/dehydratase WbpM
SNV	3526492	3526492	C	T	exonic	PA3141	nonsynonymous SNV	PA3141:PA3141.t01#NC_002516.2#3524680:exon1:c.G187A:p.V63M,	hom	4786.77	107	1	-	-	-	-	WP_010895647.1	nucleotide sugar epimerase/dehydratase WbpM
SNV	3526493	3526493	C	G	exonic	PA3141	nonsynonymous SNV	PA3141:PA3141.t01#NC_002516.2#3524680:exon1:c.G186C:p.L62F,	hom	4786.77	106	1	-	-	-	-	WP_010895647.1	nucleotide sugar epimerase/dehydratase WbpM
SNV	3526495	3526495	A	C	exonic	PA3141	nonsynonymous SNV	PA3141:PA3141.t01#NC_002516.2#3524680:exon1:c.T184G:p.L62V,	hom	4741.77	105	1	-	-	-	-	WP_010895647.1	nucleotide sugar epimerase/dehydratase WbpM
SNV	3526499	3526499	G	C	exonic	PA3141	synonymous SNV	PA3141:PA3141.t01#NC_002516.2#3524680:exon1:c.C180G:p.A60A,	hom	4606.77	100	1	-	-	-	-	WP_010895647.1	nucleotide sugar epimerase/dehydratase WbpM
SNV	3526502	3526502	G	A	exonic	PA3141	synonymous SNV	PA3141:PA3141.t01#NC_002516.2#3524680:exon1:c.C177T:p.A59A,	hom	4201.77	94	1	-	-	-	-	WP_010895647.1	nucleotide sugar epimerase/dehydratase WbpM
SNV	3526504	3526504	C	T	exonic	PA3141	nonsynonymous SNV	PA3141:PA3141.t01#NC_002516.2#3524680:exon1:c.G175A:p.A59T,	hom	4201.77	91	1	-	-	-	-	WP_010895647.1	nucleotide sugar epimerase/dehydratase WbpM
SNV	3526511	3526511	C	A	exonic	PA3141	synonymous SNV	PA3141:PA3141.t01#NC_002516.2#3524680:exon1:c.G168T:p.L56L,	hom	3931.77	87	1	-	-	-	-	WP_010895647.1	nucleotide sugar epimerase/dehydratase WbpM
SNV	3526517	3526517	G	T	exonic	PA3141	synonymous SNV	PA3141:PA3141.t01#NC_002516.2#3524680:exon1:c.C162A:p.A54A,	hom	3886.77	86	1	-	-	-	-	WP_010895647.1	nucleotide sugar epimerase/dehydratase WbpM
SNV	3527928	3527928	T	G	exonic	PA3143	synonymous SNV	PA3143:PA3143.t01#NC_002516.2#3527669:exon1:c.A285C:p.A95A,	-	-	-	-	hom	511.77	11	1		transposase
SNV	3683095	3683095	T	G	exonic	PA3290	nonsynonymous SNV	PA3290:PA3290.t01#NC_002516.2#3681499:exon1:c.A1054C:p.M352L,	hom	12195.77	270	1	-	-	-	-	WP_010895654.1	Tle1
SNV	3683099	3683099	A	G	exonic	PA3290	synonymous SNV	PA3290:PA3290.t01#NC_002516.2#3681499:exon1:c.T1050C:p.R350R,	hom	12436.77	273	1	-	-	-	-	WP_010895654.1	Tle1
SNV	3683345	3683345	C	T	exonic	PA3290	synonymous SNV	PA3290:PA3290.t01#NC_002516.2#3681499:exon1:c.G804A:p.L268L,	hom	12822.77	272	1	-	-	-	-	WP_010895654.1	Tle1
SNV	3683348	3683348	A	G	exonic	PA3290	synonymous SNV	PA3290:PA3290.t01#NC_002516.2#3681499:exon1:c.T801C:p.G267G,	hom	12706.77	273	1	-	-	-	-	WP_010895654.1	Tle1
SNV	3683354	3683354	A	G	exonic	PA3290	synonymous SNV	PA3290:PA3290.t01#NC_002516.2#3681499:exon1:c.T795C:p.F265F,	hom	12552.77	269	1	-	-	-	-	WP_010895654.1	Tle1
SNV	3683360	3683360	A	G	exonic	PA3290	synonymous SNV	PA3290:PA3290.t01#NC_002516.2#3681499:exon1:c.T789C:p.Y263Y,	hom	12130.77	270	1	-	-	-	-	WP_010895654.1	Tle1
SNV	3687462	3687462	A	G	exonic	PA3294	nonsynonymous SNV	PA3294:PA3294.t01#NC_002516.2#3686583:exon1:c.T1189C:p.W397R,	-	-	-	-	hom	4077.77	125	1	WP_003147940.1	VgrG4a
SNV	3688405	3688405	G	C	exonic	PA3294	synonymous SNV	PA3294:PA3294.t01#NC_002516.2#3686583:exon1:c.C246G:p.A82A,	hom	556.77	13	1	-	-	-	-	WP_003147940.1	VgrG4a
SNV	3688408	3688408	A	G	exonic	PA3294	synonymous SNV	PA3294:PA3294.t01#NC_002516.2#3686583:exon1:c.T243C:p.D81D,	hom	556.77	13	1	-	-	-	-	WP_003147940.1	VgrG4a
SNV	4009459	4009459	A	T	upstream;downstream	PA3577(dist=408);PA3576,PA3578(dist=83)			hom	346.22	10	1	-	-	-	-	WP_010895658.1;WP_003113888.1;WP_003092159.1	hypothetical protein;hypothetical protein;conserved hypothetical protein
SNV	4009463	4009463	G	A	upstream;downstream	PA3577(dist=412);PA3576,PA3578(dist=79)			-	-	-	-	hom	6631.77	148	1	WP_010895658.1;WP_003113888.1;WP_003092159.1	hypothetical protein;hypothetical protein;conserved hypothetical protein
SNV	4009466	4009466	C	T	upstream;downstream	PA3577(dist=415);PA3576,PA3578(dist=76)			-	-	-	-	hom	6803.77	149	1	WP_010895658.1;WP_003113888.1;WP_003092159.1	hypothetical protein;hypothetical protein;conserved hypothetical protein
SNV	4009473	4009473	T	C	upstream;downstream	PA3577(dist=422);PA3576,PA3578(dist=69)			-	-	-	-	hom	7156.77	162	1	WP_010895658.1;WP_003113888.1;WP_003092159.1	hypothetical protein;hypothetical protein;conserved hypothetical protein
SNV	4233265	4233265	G	C	exonic	PA3774	synonymous SNV	PA3774:PA3774.t01#NC_002516.2#4232257:exon1:c.G1008C:p.V336V,	hom	7629.77	203	1	-	-	-	-	WP_003113816.1	histone deacetylase-like amidohydrolase
SNV	4326857	4326857	C	A	upstream;downstream	PA3865(dist=462);PA3865.1,PA3866(dist=502)			-	-	-	-	hom	7451.77	185	1	WP_003113778.1;;WP_003148085.1	putative periplasmic lysine-, arginine-, ornithine-binding protein;pyocin S4 immunity protein;Pyocin S4
SNV	4503057	4503057	T	C	exonic	PA4022	synonymous SNV	PA4022:PA4022.t01#NC_002516.2#4502270:exon1:c.T787C:p.L263L,	-	-	-	-	hom	485.77	16	1	WP_003118247.1	hydrazone dehydrogenase, HdhA
SNV	4503083	4503083	T	C	exonic	PA4022	synonymous SNV	PA4022:PA4022.t01#NC_002516.2#4502270:exon1:c.T813C:p.Y271Y,	-	-	-	-	hom	2291.77	49	1	WP_003118247.1	hydrazone dehydrogenase, HdhA
SNV	4503107	4503107	G	A	exonic	PA4022	synonymous SNV	PA4022:PA4022.t01#NC_002516.2#4502270:exon1:c.G837A:p.E279E,	-	-	-	-	hom	3055.77	74	1	WP_003118247.1	hydrazone dehydrogenase, HdhA
SNV	4673033	4673033	T	C	upstream;downstream	PA4177,PA4178(dist=5);PA4175,PA4176(dist=5)			-	-	-	-	hom	14432.77	360	1	WP_003112985.1;WP_003112983.1;WP_003112986.1;WP_003101349.1	hypothetical protein;SAM-dependent methyltransferase , EftM;protease IV;peptidyl-prolyl cis-trans isomerase C2
SNV	4673095	4673095	C	G	exonic	PA4176	synonymous SNV	PA4176:PA4176.t01#NC_002516.2#4673037:exon1:c.G225C:p.G75G,	-	-	-	-	hom	16430.77	370	1	WP_003101349.1	peptidyl-prolyl cis-trans isomerase C2
SNV	4673112	4673112	G	A	exonic	PA4176	synonymous SNV	PA4176:PA4176.t01#NC_002516.2#4673037:exon1:c.C208T:p.L70L,	-	-	-	-	hom	16017.77	362	1	WP_003101349.1	peptidyl-prolyl cis-trans isomerase C2
SNV	4714778	4714778	C	A	exonic	PA4211	synonymous SNV	PA4211:PA4211.t01#NC_002516.2#4714313:exon1:c.C465A:p.I155I,	-	-	-	-	hom	10726.77	263	0.94	WP_003114730.1	probable phenazine biosynthesis protein
SNV	4720128	4720128	T	C	upstream;downstream	PA4217(dist=173);PA4215,PA4216(dist=65)			-	-	-	-	hom	6136.77	125	1	WP_003115086.1;WP_003093628.1;WP_003112073.1	flavin-containing monooxygenase;probable phenazine biosynthesis protein;probable pyridoxamine 5'-phosphate oxidase
SNV	4720130	4720130	G	A	upstream;downstream	PA4217(dist=171);PA4215,PA4216(dist=67)			-	-	-	-	hom	6046.77	133	1	WP_003115086.1;WP_003093628.1;WP_003112073.1	flavin-containing monooxygenase;probable phenazine biosynthesis protein;probable pyridoxamine 5'-phosphate oxidase
SNV	4720134	4720134	C	T	upstream;downstream	PA4217(dist=167);PA4215,PA4216(dist=71)			-	-	-	-	hom	6361.77	138	1	WP_003115086.1;WP_003093628.1;WP_003112073.1	flavin-containing monooxygenase;probable phenazine biosynthesis protein;probable pyridoxamine 5'-phosphate oxidase
SNV	4720137	4720137	T	C	upstream;downstream	PA4217(dist=164);PA4215,PA4216(dist=74)			-	-	-	-	hom	7936.77	142	1	WP_003115086.1;WP_003093628.1;WP_003112073.1	flavin-containing monooxygenase;probable phenazine biosynthesis protein;probable pyridoxamine 5'-phosphate oxidase
SNV	4720145	4720145	C	A	upstream;downstream	PA4217(dist=156);PA4215,PA4216(dist=82)			-	-	-	-	hom	8071.77	177	1	WP_003115086.1;WP_003093628.1;WP_003112073.1	flavin-containing monooxygenase;probable phenazine biosynthesis protein;probable pyridoxamine 5'-phosphate oxidase
SNV	4720147	4720147	C	T	upstream;downstream	PA4217(dist=154);PA4215,PA4216(dist=84)			-	-	-	-	hom	8251.77	180	1	WP_003115086.1;WP_003093628.1;WP_003112073.1	flavin-containing monooxygenase;probable phenazine biosynthesis protein;probable pyridoxamine 5'-phosphate oxidase
SNV	4720175	4720175	C	T	upstream;downstream	PA4217(dist=126);PA4215,PA4216(dist=112)			-	-	-	-	hom	12571.77	271	1	WP_003115086.1;WP_003093628.1;WP_003112073.1	flavin-containing monooxygenase;probable phenazine biosynthesis protein;probable pyridoxamine 5'-phosphate oxidase
SNV	4720179	4720179	T	G	upstream;downstream	PA4217(dist=122);PA4215,PA4216(dist=116)			-	-	-	-	hom	13246.77	289	1	WP_003115086.1;WP_003093628.1;WP_003112073.1	flavin-containing monooxygenase;probable phenazine biosynthesis protein;probable pyridoxamine 5'-phosphate oxidase
SNV	4720180	4720180	T	C	upstream;downstream	PA4217(dist=121);PA4215,PA4216(dist=117)			-	-	-	-	hom	13336.77	291	1	WP_003115086.1;WP_003093628.1;WP_003112073.1	flavin-containing monooxygenase;probable phenazine biosynthesis protein;probable pyridoxamine 5'-phosphate oxidase
SNV	4720193	4720193	G	A	upstream;downstream	PA4217(dist=108);PA4215,PA4216(dist=130)			-	-	-	-	hom	14202.77	310	1	WP_003115086.1;WP_003093628.1;WP_003112073.1	flavin-containing monooxygenase;probable phenazine biosynthesis protein;probable pyridoxamine 5'-phosphate oxidase
SNV	4720251	4720251	A	G	upstream;downstream	PA4217(dist=50);PA4215,PA4216(dist=188)			-	-	-	-	hom	14120.77	332	1	WP_003115086.1;WP_003093628.1;WP_003112073.1	flavin-containing monooxygenase;probable phenazine biosynthesis protein;probable pyridoxamine 5'-phosphate oxidase
SNV	4768234	4768234	A	G	exonic	PA4265	synonymous SNV	PA4265:PA4265.t01#NC_002516.2#4767810:exon1:c.T771C:p.T257T,	hom	510.77	13	1	-	-	-	-	WP_003115146.1	elongation factor Tu
SNV	4887555	4887555	C	T	upstream;downstream	PA4358,PA4359(dist=49);PA4360(dist=167)			hom	7280.77	187	1	-	-	-	-	WP_003112768.1;WP_003103819.1;WP_003120874.1	FeoB;conserved hypothetical protein;hypothetical protein
SNV	4902281	4902281	T	A	exonic	PA4373	nonsynonymous SNV	PA4373:PA4373.t01#NC_002516.2#4902201:exon1:c.T80A:p.L27Q,	-	-	-	-	hom	9754.77	290	0.98	WP_003102648.1	hypothetical protein
SNV	4933444	4933444	A	G	exonic	PA4402	synonymous SNV	PA4402:PA4402.t01#NC_002516.2#4932501:exon1:c.T276C:p.A92A,	hom	5677.77	142	1	-	-	-	-	WP_003110156.1	glutamate N-acetyltransferase
SNV	5050733	5050733	A	C	downstream	PA4512,PA4513(dist=115)			-	-	-	-	hom	10635.73	229	1	WP_003094463.1;WP_003112851.1	lipopolysaccharide biosynthetic protein LpxO1;probable oxidoreductase
SNV	5070948	5070948	G	T	exonic	PA4526	stopgain	PA4526:PA4526.t01#NC_002516.2#5069762:exon1:c.G1186T:p.E396X,	-	-	-	-	hom	12967.77	338	1	WP_003112841.1	type 4 fimbrial biogenesis protein PilB
SNV	5086149	5086149	G	A	exonic	PA4541	nonsynonymous SNV	PA4541:PA4541.t01#NC_002516.2#5082442:exon1:c.G3707A:p.S1236N,	hom	16261.77	359	1	-	-	-	-	WP_003115288.1	Pseudomonas aeruginosa-derived large extracellular protease, LepA
SNV	5086150	5086150	T	C	exonic	PA4541	synonymous SNV	PA4541:PA4541.t01#NC_002516.2#5082442:exon1:c.T3708C:p.S1236S,	hom	16306.77	360	1	-	-	-	-	WP_003115288.1	Pseudomonas aeruginosa-derived large extracellular protease, LepA
SNV	5086175	5086175	A	C	exonic	PA4541	nonsynonymous SNV	PA4541:PA4541.t01#NC_002516.2#5082442:exon1:c.A3733C:p.I1245L,	hom	16441.77	359	1	-	-	-	-	WP_003115288.1	Pseudomonas aeruginosa-derived large extracellular protease, LepA
SNV	5086182	5086182	G	A	exonic	PA4541	nonsynonymous SNV	PA4541:PA4541.t01#NC_002516.2#5082442:exon1:c.G3740A:p.S1247N,	hom	16306.77	352	1	-	-	-	-	WP_003115288.1	Pseudomonas aeruginosa-derived large extracellular protease, LepA
SNV	5086183	5086183	T	C	exonic	PA4541	synonymous SNV	PA4541:PA4541.t01#NC_002516.2#5082442:exon1:c.T3741C:p.S1247S,	hom	16126.77	354	1	-	-	-	-	WP_003115288.1	Pseudomonas aeruginosa-derived large extracellular protease, LepA
SNV	5086186	5086186	C	T	exonic	PA4541	synonymous SNV	PA4541:PA4541.t01#NC_002516.2#5082442:exon1:c.C3744T:p.D1248D,	hom	15946.77	346	1	-	-	-	-	WP_003115288.1	Pseudomonas aeruginosa-derived large extracellular protease, LepA
SNV	5086195	5086195	T	C	exonic	PA4541	synonymous SNV	PA4541:PA4541.t01#NC_002516.2#5082442:exon1:c.T3753C:p.G1251G,	hom	15811.77	344	1	-	-	-	-	WP_003115288.1	Pseudomonas aeruginosa-derived large extracellular protease, LepA
SNV	5086213	5086213	C	T	exonic	PA4541	synonymous SNV	PA4541:PA4541.t01#NC_002516.2#5082442:exon1:c.C3771T:p.S1257S,	hom	15496.77	337	1	-	-	-	-	WP_003115288.1	Pseudomonas aeruginosa-derived large extracellular protease, LepA
SNV	5086216	5086216	T	C	exonic	PA4541	synonymous SNV	PA4541:PA4541.t01#NC_002516.2#5082442:exon1:c.T3774C:p.S1258S,	hom	15271.77	336	1	-	-	-	-	WP_003115288.1	Pseudomonas aeruginosa-derived large extracellular protease, LepA
SNV	5086222	5086222	A	G	exonic	PA4541	synonymous SNV	PA4541:PA4541.t01#NC_002516.2#5082442:exon1:c.A3780G:p.G1260G,	hom	15181.77	327	1	-	-	-	-	WP_003115288.1	Pseudomonas aeruginosa-derived large extracellular protease, LepA
SNV	5086224	5086224	T	C	exonic	PA4541	nonsynonymous SNV	PA4541:PA4541.t01#NC_002516.2#5082442:exon1:c.T3782C:p.I1261T,	hom	15136.77	325	1	-	-	-	-	WP_003115288.1	Pseudomonas aeruginosa-derived large extracellular protease, LepA
SNV	5086225	5086225	C	G	exonic	PA4541	nonsynonymous SNV	PA4541:PA4541.t01#NC_002516.2#5082442:exon1:c.C3783G:p.I1261M,	hom	14911.77	325	1	-	-	-	-	WP_003115288.1	Pseudomonas aeruginosa-derived large extracellular protease, LepA
SNV	5086228	5086228	G	A	exonic	PA4541	synonymous SNV	PA4541:PA4541.t01#NC_002516.2#5082442:exon1:c.G3786A:p.V1262V,	hom	15046.77	319	1	-	-	-	-	WP_003115288.1	Pseudomonas aeruginosa-derived large extracellular protease, LepA
SNV	5086230	5086230	A	T	exonic	PA4541	nonsynonymous SNV	PA4541:PA4541.t01#NC_002516.2#5082442:exon1:c.A3788T:p.N1263I,	hom	14731.77	324	1	-	-	-	-	WP_003115288.1	Pseudomonas aeruginosa-derived large extracellular protease, LepA
SNV	5086236	5086236	A	T	exonic	PA4541	nonsynonymous SNV	PA4541:PA4541.t01#NC_002516.2#5082442:exon1:c.A3794T:p.K1265M,	hom	15091.77	321	1	-	-	-	-	WP_003115288.1	Pseudomonas aeruginosa-derived large extracellular protease, LepA
SNV	5086241	5086241	A	G	exonic	PA4541	nonsynonymous SNV	PA4541:PA4541.t01#NC_002516.2#5082442:exon1:c.A3799G:p.S1267G,	hom	14821.77	319	1	-	-	-	-	WP_003115288.1	Pseudomonas aeruginosa-derived large extracellular protease, LepA
SNV	5086249	5086249	C	T	exonic	PA4541	synonymous SNV	PA4541:PA4541.t01#NC_002516.2#5082442:exon1:c.C3807T:p.N1269N,	hom	14191.77	312	1	-	-	-	-	WP_003115288.1	Pseudomonas aeruginosa-derived large extracellular protease, LepA
SNV	5086258	5086258	G	A	exonic	PA4541	synonymous SNV	PA4541:PA4541.t01#NC_002516.2#5082442:exon1:c.G3816A:p.G1272G,	hom	14776.77	324	1	-	-	-	-	WP_003115288.1	Pseudomonas aeruginosa-derived large extracellular protease, LepA
SNV	5086259	5086259	T	C	exonic	PA4541	synonymous SNV	PA4541:PA4541.t01#NC_002516.2#5082442:exon1:c.T3817C:p.L1273L,	hom	15001.77	324	1	-	-	-	-	WP_003115288.1	Pseudomonas aeruginosa-derived large extracellular protease, LepA
SNV	5086262	5086262	G	C	exonic	PA4541	nonsynonymous SNV	PA4541:PA4541.t01#NC_002516.2#5082442:exon1:c.G3820C:p.V1274L,	hom	14866.77	323	1	-	-	-	-	WP_003115288.1	Pseudomonas aeruginosa-derived large extracellular protease, LepA
SNV	5187641	5187641	A	G	exonic	PA4625	synonymous SNV	PA4625:PA4625.t01#NC_002516.2#5186410:exon1:c.T5235C:p.N1745N,	hom	601.77	14	1	-	-	-	-	WP_003148161.1	cyclic diguanylate-regulated TPS partner A, CdrA
SNV	5187650	5187650	G	C	exonic	PA4625	synonymous SNV	PA4625:PA4625.t01#NC_002516.2#5186410:exon1:c.C5226G:p.G1742G,	hom	511.77	10	1	-	-	-	-	WP_003148161.1	cyclic diguanylate-regulated TPS partner A, CdrA
SNV	5187837	5187837	G	A	exonic	PA4625	nonsynonymous SNV	PA4625:PA4625.t01#NC_002516.2#5186410:exon1:c.C5039T:p.A1680V,	hom	3157.77	71	1	-	-	-	-	WP_003148161.1	cyclic diguanylate-regulated TPS partner A, CdrA
SNV	5188166	5188166	A	G	exonic	PA4625	synonymous SNV	PA4625:PA4625.t01#NC_002516.2#5186410:exon1:c.T4710C:p.D1570D,	hom	871.77	18	1	-	-	-	-	WP_003148161.1	cyclic diguanylate-regulated TPS partner A, CdrA
SNV	5188172	5188172	G	A	exonic	PA4625	synonymous SNV	PA4625:PA4625.t01#NC_002516.2#5186410:exon1:c.C4704T:p.Y1568Y,	hom	1591.77	32	1	-	-	-	-	WP_003148161.1	cyclic diguanylate-regulated TPS partner A, CdrA
SNV	5188188	5188188	G	C	exonic	PA4625	nonsynonymous SNV	PA4625:PA4625.t01#NC_002516.2#5186410:exon1:c.C4688G:p.A1563G,	hom	2536.77	57	0.98	-	-	-	-	WP_003148161.1	cyclic diguanylate-regulated TPS partner A, CdrA
SNV	5188403	5188403	A	G	exonic	PA4625	synonymous SNV	PA4625:PA4625.t01#NC_002516.2#5186410:exon1:c.T4473C:p.D1491D,	hom	8693.77	178	1	-	-	-	-	WP_003148161.1	cyclic diguanylate-regulated TPS partner A, CdrA
SNV	5188409	5188409	A	G	exonic	PA4625	synonymous SNV	PA4625:PA4625.t01#NC_002516.2#5186410:exon1:c.T4467C:p.D1489D,	hom	7436.77	158	1	-	-	-	-	WP_003148161.1	cyclic diguanylate-regulated TPS partner A, CdrA
SNV	5188433	5188433	G	A	exonic	PA4625	synonymous SNV	PA4625:PA4625.t01#NC_002516.2#5186410:exon1:c.C4443T:p.D1481D,	hom	3301.77	66	1	-	-	-	-	WP_003148161.1	cyclic diguanylate-regulated TPS partner A, CdrA
SNV	5188838	5188838	G	A	exonic	PA4625	synonymous SNV	PA4625:PA4625.t01#NC_002516.2#5186410:exon1:c.C4038T:p.A1346A,	hom	646.77	14	1	-	-	-	-	WP_003148161.1	cyclic diguanylate-regulated TPS partner A, CdrA
SNV	5188847	5188847	G	A	exonic	PA4625	synonymous SNV	PA4625:PA4625.t01#NC_002516.2#5186410:exon1:c.C4029T:p.G1343G,	hom	601.77	14	1	-	-	-	-	WP_003148161.1	cyclic diguanylate-regulated TPS partner A, CdrA
SNV	5372499	5372499	A	G	upstream;downstream	PA4783(dist=854);PA4784,PA4785(dist=92)			-	-	#NAME?	-	hom	7043.77	172	1	WP_003112921.1;WP_003095262.1;WP_003102247.1	conserved hypothetical protein;probable transcriptional regulator;probable acyl-CoA thiolase
SNV	5852649	5852649	A	G	upstream;downstream	PA5199,PA5201(dist=4);PA5200(dist=4)			-	-	-	-	hom	5866.77	126	1	WP_003096258.1;WP_003100071.1;WP_003096259.1	AmgS;conserved hypothetical protein;AmgR
SNV	5852651	5852651	A	T	upstream;downstream	PA5199,PA5201(dist=2);PA5200(dist=2)			-	-	-	-	hom	6247.77	124	1	WP_003096258.1;WP_003100071.1;WP_003096259.1	AmgS;conserved hypothetical protein;AmgR
SNV	6044772	6044772	T	C	downstream	PA5370(dist=538)			-	-	-	-	hom	316.77	12	1	WP_003104851.1	probable major facilitator superfamily (MFS) transporter
SNV	6094794	6094794	T	C	exonic	PA5415	synonymous SNV	PA5415:PA5415.t01#NC_002516.2#6094023:exon1:c.T771C:p.F257F,	-	-	-	-	hom	5445.77	135	1	WP_003148380.1	serine hydroxymethyltransferase
SNV	6187887	6187887	A	G	downstream	PA5494,PA5495,PA5496,PA5497(dist=279)			-	-	-	-	hom	14700.77	328	1	WP_003096984.1;WP_003114124.1;WP_003096987.1;WP_010895708.1	hypothetical protein;homoserine kinase;class II (cobalamin-dependent) ribonucleotide-diphosphate reductase subunit, NrdJb;class II (cobalamin-dependent) ribonucleotide-diphosphate reductase subunit, NrdJa
SNV	6187894	6187894	C	T	downstream	PA5495,PA5496,PA5497(dist=272)			-	-	-	-	hom	14006.77	311	1	WP_003114124.1;WP_003096987.1;WP_010895708.1	homoserine kinase;class II (cobalamin-dependent) ribonucleotide-diphosphate reductase subunit, NrdJb;class II (cobalamin-dependent) ribonucleotide-diphosphate reductase subunit, NrdJa
SNV	6187927	6187927	A	C	downstream	PA5495,PA5496,PA5497(dist=239)			-	-	-	-	hom	1186.77	24	1	WP_003114124.1;WP_003096987.1;WP_010895708.1	homoserine kinase;class II (cobalamin-dependent) ribonucleotide-diphosphate reductase subunit, NrdJb;class II (cobalamin-dependent) ribonucleotide-diphosphate reductase subunit, NrdJa
SNV	6187928	6187928	C	G	downstream	PA5495,PA5496,PA5497(dist=238)			-	-	-	-	hom	1276.77	27	1	WP_003114124.1;WP_003096987.1;WP_010895708.1	homoserine kinase;class II (cobalamin-dependent) ribonucleotide-diphosphate reductase subunit, NrdJb;class II (cobalamin-dependent) ribonucleotide-diphosphate reductase subunit, NrdJa
SNV	6187946	6187946	C	T	downstream	PA5495,PA5496,PA5497(dist=220)			-	-	-	-	hom	2208.77	48	1	WP_003114124.1;WP_003096987.1;WP_010895708.1	homoserine kinase;class II (cobalamin-dependent) ribonucleotide-diphosphate reductase subunit, NrdJb;class II (cobalamin-dependent) ribonucleotide-diphosphate reductase subunit, NrdJa
SNV	6187949	6187949	A	G	downstream	PA5495,PA5496,PA5497(dist=217)			-	-	-	-	hom	2400.77	53	1	WP_003114124.1;WP_003096987.1;WP_010895708.1	homoserine kinase;class II (cobalamin-dependent) ribonucleotide-diphosphate reductase subunit, NrdJb;class II (cobalamin-dependent) ribonucleotide-diphosphate reductase subunit, NrdJa
SNV	6188158	6188158	G	T	downstream	PA5495,PA5496,PA5497(dist=8)			-	-	-	-	hom	8296.77	180	1	WP_003114124.1;WP_003096987.1;WP_010895708.1	homoserine kinase;class II (cobalamin-dependent) ribonucleotide-diphosphate reductase subunit, NrdJb;class II (cobalamin-dependent) ribonucleotide-diphosphate reductase subunit, NrdJa
SNV	6188159	6188159	A	C	downstream	PA5495,PA5496,PA5497(dist=7)			-	-	-	-	hom	8341.77	184	1	WP_003114124.1;WP_003096987.1;WP_010895708.1	homoserine kinase;class II (cobalamin-dependent) ribonucleotide-diphosphate reductase subunit, NrdJb;class II (cobalamin-dependent) ribonucleotide-diphosphate reductase subunit, NrdJa
SNV	6188161	6188161	C	A	downstream	PA5495,PA5496,PA5497(dist=5)			-	-	-	-	hom	8542.77	186	1	WP_003114124.1;WP_003096987.1;WP_010895708.1	homoserine kinase;class II (cobalamin-dependent) ribonucleotide-diphosphate reductase subunit, NrdJb;class II (cobalamin-dependent) ribonucleotide-diphosphate reductase subunit, NrdJa
SNV	6188163	6188163	G	T	downstream	PA5495,PA5496,PA5497(dist=3)			-	-	-	-	hom	8542.77	190	1	WP_003114124.1;WP_003096987.1;WP_010895708.1	homoserine kinase;class II (cobalamin-dependent) ribonucleotide-diphosphate reductase subunit, NrdJb;class II (cobalamin-dependent) ribonucleotide-diphosphate reductase subunit, NrdJa
INDEL	234630	234630	-	CTCGCG	exonic	PA0205	nonframeshift insertion	PA0205:PA0205.t01#NC_002516.2#233928:exon1:c.219_220insCGCGAG:p.D74delinsRED,	hom	457.73	11	1	-	-	-	-	WP_003106180.1	probable permease of ABC transporter
INDEL	234632	234632	-	GGTCCTGGCTGAGTTCCACCCCGGCGCCGTCGGACCAGTCGTCGTACTGGCTGCGACTGCCCTTGCGGGCCTCCAGGTCGGCGCGACTGTTGTACTGCTCCAGGGTGT	exonic	PA0205	nonframeshift insertion	PA0205:PA0205.t01#NC_002516.2#233928:exon1:c.217_218insACACCCTGGAGCAGTACAACAGTCGCGCCGACCTGGAGGCCCGCAAGGGCAGTCGCAGCCAGTACGACGACTGGTCCGACGGCGCCGGGGTGGAACTCAGCCAGGACC:p.M73delinsNTLEQYNSRADLEARKGSRSQYDDWSDGAGVELSQDL,	hom	457.73	11	1	-	-	-	-	WP_003106180.1	probable permease of ABC transporter
INDEL	370705	370705	-	AGGGCTGGG	upstream;downstream	PA0328(dist=300);PA0329,PA0330(dist=1)			hom	6993.73	143	1	-	-	-	-	WP_010895503.1;WP_003112957.1;WP_003084386.1	arginine-specific autotransporter of Pseudomonas aeruginosa, AaaA;conserved hypothetical protein;ribose 5-phosphate isomerase
INDEL	499828	499828	-	CCC	downstream	PA0444,PA0445(dist=276)			hom	519.73	10	1	-	-	-	-	WP_003084676.1;WP_003147159.1	N-carbamoyl-beta-alanine amidohydrolase;probable transposase
INDEL	530991	530991	-	CGCGC	exonic	PA0470	frameshift insertion	PA0470:PA0470.t01#NC_002516.2#530028:exon1:c.1446_1447insGCGCG:p.P483fs,	-	-	-	-	hom	18727.73	402	1	WP_003113264.1	Ferrichrome receptor FiuA
INDEL	530993	531000	ACATTGAA	-	exonic	PA0470	frameshift deletion	PA0470:PA0470.t01#NC_002516.2#530028:exon1:c.1438_1445del:p.F480fs,	-	-	-	-	hom	18997.73	278	1	WP_003113264.1	Ferrichrome receptor FiuA
INDEL	654110	654110	T	-	exonic	PA0595	frameshift deletion	PA0595:PA0595.t01#NC_002516.2#653752:exon1:c.2418delA:p.T806fs,	hom	8872.73	190	1	-	-	-	-	WP_003113209.1	LPS-assembly protein LptD
INDEL	654116	654116	G	-	exonic	PA0595	frameshift deletion	PA0595:PA0595.t01#NC_002516.2#653752:exon1:c.2412delC:p.R804fs,	hom	8512.73	189	1	-	-	-	-	WP_003113209.1	LPS-assembly protein LptD
INDEL	654118	654118	-	GT	exonic	PA0595	frameshift insertion	PA0595:PA0595.t01#NC_002516.2#653752:exon1:c.2409_2410insAC:p.R804fs,	hom	8512.73	184	1	-	-	-	-	WP_003113209.1	LPS-assembly protein LptD
INDEL	654122	654122	-	CTGTT	exonic	PA0595	frameshift insertion	PA0595:PA0595.t01#NC_002516.2#653752:exon1:c.2405_2406insAACAG:p.S802fs,	hom	8377.73	178	1	-	-	-	-	WP_003113209.1	LPS-assembly protein LptD
INDEL	654124	654128	AATCA	-	exonic	PA0595	frameshift deletion	PA0595:PA0595.t01#NC_002516.2#653752:exon1:c.2400_2404del:p.F800fs,	hom	8287.73	177	1	-	-	-	-	WP_003113209.1	LPS-assembly protein LptD
INDEL	654135	654135	-	GG	exonic	PA0595	frameshift insertion	PA0595:PA0595.t01#NC_002516.2#653752:exon1:c.2392_2393insCC:p.R798fs,	hom	8062.73	172	1	-	-	-	-	WP_003113209.1	LPS-assembly protein LptD
INDEL	654139	654140	CA	-	exonic	PA0595	frameshift deletion	PA0595:PA0595.t01#NC_002516.2#653752:exon1:c.2388_2389del:p.D796fs,	hom	7747.73	165	1	-	-	-	-	WP_003113209.1	LPS-assembly protein LptD
INDEL	654161	654162	AA	-	exonic	PA0595	frameshift deletion	PA0595:PA0595.t01#NC_002516.2#653752:exon1:c.2366_2367del:p.V789fs,	hom	6837.73	153	1	-	-	-	-	WP_003113209.1	LPS-assembly protein LptD
INDEL	654164	654164	-	CA	exonic	PA0595	frameshift insertion	PA0595:PA0595.t01#NC_002516.2#653752:exon1:c.2363_2364insTG:p.N788fs,	hom	6882.73	152	1	-	-	-	-	WP_003113209.1	LPS-assembly protein LptD
INDEL	654264	654264	-	CAT	exonic	PA0595	nonframeshift insertion	PA0595:PA0595.t01#NC_002516.2#653752:exon1:c.2263_2264insATG:p.I755delinsNV,	hom	4147.73	93	1	-	-	-	-	WP_003113209.1	LPS-assembly protein LptD
INDEL	654266	654268	GCG	-	exonic	PA0595	nonframeshift deletion	PA0595:PA0595.t01#NC_002516.2#653752:exon1:c.2260_2262del:p.754_754del,	hom	4147.73	91	1	-	-	-	-	WP_003113209.1	LPS-assembly protein LptD
INDEL	749981	749981	G	-	exonic	PA0690	frameshift deletion	PA0690:PA0690.t01#NC_002516.2#749956:exon1:c.25delG:p.A9fs,	hom	1672.73	35	1	-	-	-	-	WP_003147216.1	phosphate depletion regulated TPS partner A, PdtA
INDEL	749987	749988	TC	-	exonic	PA0690	frameshift deletion	PA0690:PA0690.t01#NC_002516.2#749956:exon1:c.31_32del:p.S11fs,	hom	2212.73	43	1	-	-	-	-	WP_003147216.1	phosphate depletion regulated TPS partner A, PdtA
INDEL	749992	749992	-	GTTT	exonic	PA0690	frameshift insertion	PA0690:PA0690.t01#NC_002516.2#749956:exon1:c.36_37insGTTT:p.S12fs,	hom	2572.73	52	1	-	-	-	-	WP_003147216.1	phosphate depletion regulated TPS partner A, PdtA
INDEL	749995	749995	-	TCGATG	exonic	PA0690	nonframeshift insertion	PA0690:PA0690.t01#NC_002516.2#749956:exon1:c.39_40insTCGATG:p.R13delinsRSM,	hom	3157.73	58	1	-	-	-	-	WP_003147216.1	phosphate depletion regulated TPS partner A, PdtA
INDEL	749997	749997	-	G	exonic	PA0690	frameshift insertion	PA0690:PA0690.t01#NC_002516.2#749956:exon1:c.42dupG:p.A14fs,	hom	3427.73	71	1	-	-	-	-	WP_003147216.1	phosphate depletion regulated TPS partner A, PdtA
INDEL	750002	750006	TACGC	-	exonic	PA0690	frameshift deletion	PA0690:PA0690.t01#NC_002516.2#749956:exon1:c.46_50del:p.Y16fs,	hom	3652.73	77	1	-	-	-	-	WP_003147216.1	phosphate depletion regulated TPS partner A, PdtA
INDEL	753575	753575	-	AAC	exonic	PA0690	nonframeshift insertion	PA0690:PA0690.t01#NC_002516.2#749956:exon1:c.3619_3620insAAC:p.D1207delinsEH,	-	-	-	-	hom	637.73	15	1	WP_003147216.1	phosphate depletion regulated TPS partner A, PdtA
INDEL	753577	753577	-	G	exonic	PA0690	frameshift insertion	PA0690:PA0690.t01#NC_002516.2#749956:exon1:c.3621_3622insG:p.D1207fs,	-	-	-	-	hom	637.73	15	1	WP_003147216.1	phosphate depletion regulated TPS partner A, PdtA
INDEL	753579	753579	-	A	exonic	PA0690	frameshift insertion	PA0690:PA0690.t01#NC_002516.2#749956:exon1:c.3623_3624insA:p.P1208fs,	-	-	-	-	hom	637.73	15	1	WP_003147216.1	phosphate depletion regulated TPS partner A, PdtA
INDEL	753580	753580	-	C	exonic	PA0690	frameshift insertion	PA0690:PA0690.t01#NC_002516.2#749956:exon1:c.3624_3625insC:p.P1208fs,	-	-	-	-	hom	637.73	15	1	WP_003147216.1	phosphate depletion regulated TPS partner A, PdtA
INDEL	753587	753587	-	C	exonic	PA0690	frameshift insertion	PA0690:PA0690.t01#NC_002516.2#749956:exon1:c.3632dupC:p.A1211fs,	-	-	-	-	hom	637.73	15	1	WP_003147216.1	phosphate depletion regulated TPS partner A, PdtA
INDEL	753591	753591	-	GC	exonic	PA0690	frameshift insertion	PA0690:PA0690.t01#NC_002516.2#749956:exon1:c.3635_3636insGC:p.I1212fs,	-	-	-	-	hom	637.73	15	1	WP_003147216.1	phosphate depletion regulated TPS partner A, PdtA
INDEL	753593	753593	-	C	exonic	PA0690	frameshift insertion	PA0690:PA0690.t01#NC_002516.2#749956:exon1:c.3638dupC:p.A1213fs,	-	-	-	-	hom	637.73	15	1	WP_003147216.1	phosphate depletion regulated TPS partner A, PdtA
INDEL	753600	753609	CGGCGGATGC	-	exonic	PA0690	frameshift deletion	PA0690:PA0690.t01#NC_002516.2#749956:exon1:c.3644_3653del:p.S1215fs,	-	-	-	-	hom	637.73	15	1	WP_003147216.1	phosphate depletion regulated TPS partner A, PdtA
INDEL	753612	753614	TCG	-	exonic	PA0690	nonframeshift deletion	PA0690:PA0690.t01#NC_002516.2#749956:exon1:c.3656_3658del:p.1219_1220del,	-	-	-	-	hom	637.73	15	1	WP_003147216.1	phosphate depletion regulated TPS partner A, PdtA
INDEL	756386	756386	-	GTC	exonic	PA0690	nonframeshift insertion	PA0690:PA0690.t01#NC_002516.2#749956:exon1:c.6430_6431insGTC:p.G2144delinsGR,	-	-	-	-	hom	1582.73	32	1	WP_003147216.1	phosphate depletion regulated TPS partner A, PdtA
INDEL	756389	756391	AAA	-	exonic	PA0690	nonframeshift deletion	PA0690:PA0690.t01#NC_002516.2#749956:exon1:c.6433_6435del:p.2145_2145del,	-	-	-	-	hom	1627.73	36	1	WP_003147216.1	phosphate depletion regulated TPS partner A, PdtA
INDEL	756400	756400	-	TC	exonic	PA0690	frameshift insertion	PA0690:PA0690.t01#NC_002516.2#749956:exon1:c.6444_6445insTC:p.L2148fs,	-	-	-	-	hom	2167.73	46	1	WP_003147216.1	phosphate depletion regulated TPS partner A, PdtA
INDEL	756403	756404	CA	-	exonic	PA0690	frameshift deletion	PA0690:PA0690.t01#NC_002516.2#749956:exon1:c.6447_6448del:p.A2149fs,	-	-	-	-	hom	2417.73	49	1	WP_003147216.1	phosphate depletion regulated TPS partner A, PdtA
INDEL	756451	756459	GGATGTTGC	-	exonic	PA0690	nonframeshift deletion	PA0690:PA0690.t01#NC_002516.2#749956:exon1:c.6495_6503del:p.2165_2168del,	-	-	-	-	hom	2797.73	63	1	WP_003147216.1	phosphate depletion regulated TPS partner A, PdtA
INDEL	756463	756463	-	GTCGCCTCG	exonic	PA0690	nonframeshift insertion	PA0690:PA0690.t01#NC_002516.2#749956:exon1:c.6507_6508insGTCGCCTCG:p.S2169delinsSVAS,	-	-	-	-	hom	2797.73	63	1	WP_003147216.1	phosphate depletion regulated TPS partner A, PdtA
INDEL	863772	863772	-	ACTC	upstream	PA0788,PA0789(dist=323)			-	-	-	-	hom	4552.73	91	1	WP_003123023.1;WP_003103066.1	hypothetical protein;probable amino acid permease
INDEL	863776	863779	CAGG	-	upstream	PA0788,PA0789(dist=316)			-	-	-	-	hom	4687.73	104	1	WP_003123023.1;WP_003103066.1	hypothetical protein;probable amino acid permease
INDEL	863794	863794	-	GCCCCGCAATGG	upstream	PA0788,PA0789(dist=301)			-	-	-	-	hom	6937.73	138	1	WP_003123023.1;WP_003103066.1	hypothetical protein;probable amino acid permease
INDEL	863800	863800	-	CAGA	upstream	PA0788,PA0789(dist=295)			-	-	-	-	hom	8046.73	163	1	WP_003123023.1;WP_003103066.1	hypothetical protein;probable amino acid permease
INDEL	863804	863806	GTC	-	upstream	PA0788,PA0789(dist=289)			-	-	-	-	hom	8039.73	180	1	WP_003123023.1;WP_003103066.1	hypothetical protein;probable amino acid permease
INDEL	1069361	1069361	-	TGGATCTGCATACCCGGCGGGTGATCGGTTGGGCGTTCTCGGCCAAGCCGGATGCCGAGCTGGTGATCAAGGCCCT	upstream;downstream	PA0988(dist=408);PA0986,PA0987,PA0989(dist=408)			-	-	-	-	hom	5606.73	135	0.96	WP_003112559.1;WP_003111834.1;WP_003112560.1;WP_003112558.1	hypothetical protein;conserved hypothetical protein;conserved hypothetical protein;hypothetical protein
INDEL	1173876	1173878	AAG	-	exonic	PA1086	nonframeshift deletion	PA1086:PA1086.t01#NC_002516.2#1172162:exon1:c.1714_1716del:p.572_572del,	hom	2257.73	43	1	-	-	-	-	WP_003112507.1	flagellar hook-associated protein 1 FlgK
INDEL	1173881	1173881	-	AAG	exonic	PA1086	nonframeshift insertion	PA1086:PA1086.t01#NC_002516.2#1172162:exon1:c.1719_1720insAAG:p.D573delinsDK,	hom	2662.73	53	1	-	-	-	-	WP_003112507.1	flagellar hook-associated protein 1 FlgK
INDEL	1709791	1709791	-	ACGCTGGT	upstream;downstream	PA1567,PA1568(dist=26);PA1569(dist=30)			hom	15172.73	305	1	-	-	-	-	WP_003114272.1;WP_003104412.1;WP_003124897.1	conserved hypothetical protein;conserved hypothetical protein;probable major facilitator superfamily (MFS) transporter
INDEL	2115602	2115606	GCCCG	-	upstream;downstream	PA1934(dist=279);PA1933(dist=212)			hom	4327.73	91	1	-	-	-	-	WP_003114920.1;WP_003114921.1	hypothetical protein;probable hydroxylase large subunit
INDEL	2115612	2115617	CATTGG	-	upstream;downstream	PA1934(dist=268);PA1933(dist=222)			hom	4732.73	98	1	-	-	-	-	WP_003114920.1;WP_003114921.1	hypothetical protein;probable hydroxylase large subunit
INDEL	2250690	2250690	T	-	upstream;downstream	PA2057(dist=585);PA2056(dist=95)			hom	13879.73	317	0.98	-	-	-	-	WP_010895598.1;WP_003114872.1	TonB-dependent receptor, SppR;probable transcriptional regulator
INDEL	2279537	2279537	-	GCGCGGCTGGGCGAATGAAAAAGGGCGCGGGCCAGTATCGGCGCCGCGCCCTTTTGC	exonic	PA2074	nonframeshift insertion	PA2074:PA2074.t01#NC_002516.2#2278981:exon1:c.556_557insGCGCGGCTGGGCGAATGAAAAAGGGCGCGGGCCAGTATCGGCGCCGCGCCCTTTTGC:p.A186delinsGAAGRMKKGAGQYRRRALLP,	hom	5723.73	132	1	-	-	-	-	WP_003114860.1	hypothetical protein
INDEL	2454929	2454934	CATCAC	-	exonic	PA2231	nonframeshift deletion	PA2231:PA2231.t01#NC_002516.2#2453666:exon1:c.1263_1268del:p.421_423del,	-	-	-	-	hom	12593.73	281	1	WP_003111160.1	PslA
INDEL	2756238	2756238	-	TCTA	exonic	PA2455	frameshift insertion	PA2455:PA2455.t01#NC_002516.2#2755724:exon1:c.514_515insTCTA:p.V172fs,	-	-	-	-	hom	5722.73	131	1	WP_003113538.1	hypothetical protein
INDEL	2756240	2756240	-	GGTTAGGGGGTAGATAACTCGCGGACTGCGCGAGGGCCGGATAT	exonic	PA2455	stopgain	PA2455:PA2455.t01#NC_002516.2#2755724:exon1:c.516_517insGGTTAGGGGGTAGATAACTCGCGGACTGCGCGAGGGCCGGATAT:p.V172_F173delinsVGX,	-	-	-	-	hom	5732.73	126	1	WP_003113538.1	hypothetical protein
INDEL	2756244	2756244	-	CGG	exonic	PA2455	nonframeshift insertion	PA2455:PA2455.t01#NC_002516.2#2755724:exon1:c.520_521insCGG:p.N174delinsTD,	-	-	-	-	hom	3697.73	82	1	WP_003113538.1	hypothetical protein
INDEL	2756246	2756246	-	TGGAATGTGGTGGGAAATGAAAAGGAAATTCTTTGTAGCGGTCCTGCTATCAGCATCGCTTAAC	exonic	PA2455	stopgain	PA2455:PA2455.t01#NC_002516.2#2755724:exon1:c.522_523insTGGAATGTGGTGGGAAATGAAAAGGAAATTCTTTGTAGCGGTCCTGCTATCAGCATCGCTTAAC:p.N174_L175delinsNWNVVGNEKEILCSGPAISIAX,	-	-	-	-	hom	3652.73	75	1	WP_003113538.1	hypothetical protein
INDEL	3087636	3087636	-	ACC	downstream	PA2729(dist=145)			-	-	-	-	hom	8759.73	218	0.9	WP_003114398.1	hypothetical protein
INDEL	3087637	3087637	-	ACACAGGAAAAAATCATGGCTACCCAGAAATCCCCCCTTTCGAACTCTCGACTTCTAACGATCGGCTACCAGCTCTATGAAAGCCGTCATAGCGATTGGGAACGTCGTG	downstream	PA2729(dist=146)			-	-	-	-	hom	8774.73	193	1	WP_003114398.1	hypothetical protein
INDEL	3526522	3526522	-	CTC	exonic	PA3141	nonframeshift insertion	PA3141:PA3141.t01#NC_002516.2#3524680:exon1:c.156_157insGAG:p.H53delinsEH,	hom	3697.73	79	1	-	-	-	-	WP_010895647.1	nucleotide sugar epimerase/dehydratase WbpM
INDEL	3526527	3526528	CT	-	exonic	PA3141	frameshift deletion	PA3141:PA3141.t01#NC_002516.2#3524680:exon1:c.151_152del:p.S51fs,	hom	3247.73	69	1	-	-	-	-	WP_010895647.1	nucleotide sugar epimerase/dehydratase WbpM
INDEL	3526530	3526530	-	C	exonic	PA3141	frameshift insertion	PA3141:PA3141.t01#NC_002516.2#3524680:exon1:c.148_149insG:p.F50fs,	hom	2932.73	65	1	-	-	-	-	WP_010895647.1	nucleotide sugar epimerase/dehydratase WbpM
INDEL	3526534	3526536	GGC	-	exonic	PA3141	nonframeshift deletion	PA3141:PA3141.t01#NC_002516.2#3524680:exon1:c.143_145del:p.48_49del,	hom	2707.73	59	1	-	-	-	-	WP_010895647.1	nucleotide sugar epimerase/dehydratase WbpM
INDEL	3526537	3526537	-	C	exonic	PA3141	frameshift insertion	PA3141:PA3141.t01#NC_002516.2#3524680:exon1:c.141_142insG:p.S48fs,	hom	2572.73	58	1	-	-	-	-	WP_010895647.1	nucleotide sugar epimerase/dehydratase WbpM
INDEL	3527927	3527927	-	G	exonic	PA3143	frameshift insertion	PA3143:PA3143.t01#NC_002516.2#3527669:exon1:c.285_286insC:p.R96fs,	-	-	-	-	hom	502.73	12	1		transposase
INDEL	3873955	3873955	-	CCGTCCCCCTCACT	downstream	PA3462,PA3463,PA3464(dist=699)			hom	1717.73	35	1	-	-	-	-	WP_003115063.1;WP_003091959.1;WP_003113892.1	probable sensor/response regulator hybrid;conserved hypothetical protein;hypothetical protein
INDEL	3873955	3873955	-	C	downstream	PA3462,PA3463,PA3464(dist=699)			-	-	-	-	hom	2032.73	39	1	WP_003115063.1;WP_003091959.1;WP_003113892.1	probable sensor/response regulator hybrid;conserved hypothetical protein;hypothetical protein
INDEL	3873957	3873957	-	TCCCCCTCACTCCTTCGCCTC	downstream	PA3462,PA3463,PA3464(dist=697)			-	-	-	-	hom	1717.73	31	1	WP_003115063.1;WP_003091959.1;WP_003113892.1	probable sensor/response regulator hybrid;conserved hypothetical protein;hypothetical protein
INDEL	4303103	4303103	-	ATCGCCTATCAGGATTGGCCGCCGTTTTTTCACTGGAATCGGCAGCGGCAAAACCT	downstream	PA3840,PA3841(dist=38)			-	-	-	-	hom	6539.73	149	1	WP_003092887.1;WP_003113791.1	conserved hypothetical protein;exoenzyme S
INDEL	4326879	4326879	-	GTCGCGCGCAGTTCCAGGGACGGT	upstream;downstream	PA3865(dist=484);PA3865.1,PA3866(dist=480)			-	-	-	-	hom	6595.73	161	1	WP_003113778.1;;WP_003148085.1	putative periplasmic lysine-, arginine-, ornithine-binding protein;pyocin S4 immunity protein;Pyocin S4
INDEL	4326881	4326881	-	TGCCGTGGTGTTTTCCTGGGGCGAGCTGTACAACAGCGAGGCCGGCGACGAGATCCTGGTGGCCTACCAGAAGAACGGCCTCGCCCTGGATCCTG	upstream;downstream	PA3865(dist=486);PA3865.1,PA3866(dist=478)			-	-	-	-	hom	6474.73	40	1	WP_003113778.1;;WP_003148085.1	putative periplasmic lysine-, arginine-, ornithine-binding protein;pyocin S4 immunity protein;Pyocin S4
INDEL	4720079	4720079	-	AC	upstream;downstream	PA4217(dist=222);PA4215,PA4216(dist=16)			-	-	-	-	hom	7417.73	109	1	WP_003115086.1;WP_003093628.1;WP_003112073.1	flavin-containing monooxygenase;probable phenazine biosynthesis protein;probable pyridoxamine 5'-phosphate oxidase
INDEL	4720080	4720080	-	TTTCACGGCGGATATGCGTCCCGCGGCCCCGGAGCCGGGCCGTAGGGCGAATAACGCCACCGGCGTTATCCGCCGCTGCGCCGA	upstream;downstream	PA4217(dist=221);PA4215,PA4216(dist=17)			-	-	-	-	hom	7462.73	110	1	WP_003115086.1;WP_003093628.1;WP_003112073.1	flavin-containing monooxygenase;probable phenazine biosynthesis protein;probable pyridoxamine 5'-phosphate oxidase
INDEL	4720138	4720138	-	CGTTTTACGGTGGA	upstream;downstream	PA4217(dist=163);PA4215,PA4216(dist=75)			-	-	-	-	hom	7972.73	145	1	WP_003115086.1;WP_003093628.1;WP_003112073.1	flavin-containing monooxygenase;probable phenazine biosynthesis protein;probable pyridoxamine 5'-phosphate oxidase
INDEL	5065259	5065259	-	CCCTTGCGGACGCAGGTTGAAATTCGGTGAAGGGCAGTGGCGGACGCCACGGA	exonic	PA4522	frameshift insertion	PA4522:PA4522.t01#NC_002516.2#5064773:exon1:c.81_82insTCCGTGGCGTCCGCCACTGCCCTTCACCGAATTTCAACCTGCGTCCGCAAGGG:p.D28fs,	hom	11385.73	175	0.99	-	-	-	-	WP_003112844.1	beta-lactamase expression regulator AmpD
INDEL	5101219	5101224	CCGTTA	-	exonic	PA4554	nonframeshift deletion	PA4554:PA4554.t01#NC_002516.2#5100682:exon1:c.537_542del:p.179_181del,	hom	817.73	14	1	-	-	-	-	WP_003115287.1	type 4 fimbrial biogenesis protein PilY1
INDEL	5187654	5187655	CT	-	exonic	PA4625	frameshift deletion	PA4625:PA4625.t01#NC_002516.2#5186410:exon1:c.5221_5222del:p.S1741fs,	hom	412.74	10	1	-	-	-	-	WP_003148161.1	cyclic diguanylate-regulated TPS partner A, CdrA
INDEL	5187656	5187656	-	AA	exonic	PA4625	frameshift insertion	PA4625:PA4625.t01#NC_002516.2#5186410:exon1:c.5219_5220insTT:p.V1740fs,	hom	412.74	10	1	-	-	-	-	WP_003148161.1	cyclic diguanylate-regulated TPS partner A, CdrA
INDEL	5372502	5372502	A	-	upstream;downstream	PA4783(dist=857);PA4784,PA4785(dist=89)			-	-	-	-	hom	5209.73	176	1	WP_003112921.1;WP_003095262.1;WP_003102247.1	conserved hypothetical protein;probable transcriptional regulator;probable acyl-CoA thiolase
INDEL	5852650	5852650	-	T	upstream;downstream	PA5199,PA5201(dist=3);PA5200(dist=3)			-	-	-	-	hom	5947.73	127	1	WP_003096258.1;WP_003100071.1;WP_003096259.1	AmgS;conserved hypothetical protein;AmgR
INDEL	5852652	5852652	-	GGG	upstream;downstream	PA5199,PA5201(dist=1);PA5200(dist=1)			-	-	-	-	hom	6319.73	125	1	WP_003096258.1;WP_003100071.1;WP_003096259.1	AmgS;conserved hypothetical protein;AmgR
INDEL	6187910	6187910	-	CGCTCCCCCTTCAAAACCCATGCGGTTTGGCGTCTTGGGTGAGGCCGAGTTGACATCCTGTCGAGGCTTCGTCGTTCAGCCTACCCCCAGCCCGGCCATCCTGGCCGGT	downstream	PA5495,PA5496,PA5497(dist=256)			-	-	-	-	hom	18385.73	270	1	WP_003114124.1;WP_003096987.1;WP_010895708.1	homoserine kinase;class II (cobalamin-dependent) ribonucleotide-diphosphate reductase subunit, NrdJb;class II (cobalamin-dependent) ribonucleotide-diphosphate reductase subunit, NrdJa
